# Supplementary material for: ﻿Mapping the distribution of armored harvestmen (Opiliones, Laniatores) in Colombia: updated list of species, taxonomic contributions, and insight of diversity in protected areas
Source: Zookeys. 2023 Aug 17;1175:223–84. doi: 10.3897/zookeys.1175.102485 (PMC10450457; doi:10.3897/zookeys.1175.102485)
Supplement: XML Treatment for Phalangodus [file zookeys.1175.102485-treatment1.xml]

<!DOCTYPE tp:taxon-treatment
  PUBLIC "-//TaxonX//DTD Taxonomic Treatment Publishing DTD v0 20100105//EN" "tax-treatment-NSO.dtd">
<tp:taxon-treatment xmlns:tp="http://www.plazi.org/taxpub"><tp:treatment-meta><kwd-group><label>Taxon classification</label><kwd>
                  <named-content content-type="kingdom">Animalia</named-content>
                </kwd><kwd>
                  <named-content content-type="order">Opiliones</named-content>
                </kwd><kwd>
                  <named-content content-type="family">Cranaidae</named-content>
                </kwd></kwd-group><mixed-citation publication-type="journal"><person-group><name><surname>Villarreal</surname><given-names>Osvaldo</given-names></name><name><surname>Ahumada-C.</surname><given-names>Daniela</given-names></name><name><surname>Delgado-Santa</surname><given-names>Leonardo</given-names></name></person-group><article-title>﻿Mapping the distribution of armored harvestmen (<tp:taxon-name><tp:taxon-name-part taxon-name-part-type="order">Opiliones</tp:taxon-name-part></tp:taxon-name>, <tp:taxon-name><tp:taxon-name-part taxon-name-part-type="suborder">Laniatores</tp:taxon-name-part></tp:taxon-name>) in Colombia: updated list of species, taxonomic contributions, and insight of diversity in protected areas</article-title><source>Zookeys</source><day>17</day><month>08</month><year>2023</year><volume>1175</volume><fpage>223</fpage><lpage>284</lpage><pub-id pub-id-type="doi">10.3897/zookeys.1175.102485</pub-id></mixed-citation></tp:treatment-meta><tp:nomenclature><label>﻿</label><tp:taxon-name>
                <object-id xmlns:xlink="http://www.w3.org/1999/xlink" content-type="arpha" xlink:type="simple">56E54EE2-952A-5FB8-967F-D1E2C341F6D0</object-id>
                <tp:taxon-name-part taxon-name-part-type="genus" reg="Phalangodus">Phalangodus</tp:taxon-name-part>
              </tp:taxon-name><tp:taxon-authority>Gervais, 1842</tp:taxon-authority></tp:nomenclature><tp:treatment-sec sec-type="Included species" id="SECID0ETQAG"><title>Included species.</title><p><italic><tp:taxon-name><tp:taxon-name-part taxon-name-part-type="genus" reg="Phalangodus">Phalangodus</tp:taxon-name-part><tp:taxon-name-part taxon-name-part-type="species" reg="anacosmetus">anacosmetus</tp:taxon-name-part></tp:taxon-name></italic> Gervais, 1842 (type species); <italic><tp:taxon-name><tp:taxon-name-part taxon-name-part-type="genus" reg="Phalangodus">Phalangodus</tp:taxon-name-part><tp:taxon-name-part taxon-name-part-type="species" reg="briareos">briareos</tp:taxon-name-part></tp:taxon-name></italic> Villarreal &amp; García, 2016; <italic><tp:taxon-name><tp:taxon-name-part taxon-name-part-type="genus" reg="Phalangodus">Phalangodus</tp:taxon-name-part><tp:taxon-name-part taxon-name-part-type="species" reg="andresi">andresi</tp:taxon-name-part></tp:taxon-name></italic> sp. nov.; <italic><tp:taxon-name><tp:taxon-name-part taxon-name-part-type="genus" reg="Phalangodus">Phalangodus</tp:taxon-name-part><tp:taxon-name-part taxon-name-part-type="species" reg="cottus">cottus</tp:taxon-name-part></tp:taxon-name></italic> Villarreal &amp; García, 2016; <italic><tp:taxon-name><tp:taxon-name-part taxon-name-part-type="genus" reg="Phalangodus">Phalangodus</tp:taxon-name-part><tp:taxon-name-part taxon-name-part-type="species" reg="gyes">gyes</tp:taxon-name-part></tp:taxon-name></italic> Villarreal &amp; García, 2016; <italic><tp:taxon-name><tp:taxon-name-part taxon-name-part-type="genus" reg="Phalangodus">Phalangodus</tp:taxon-name-part><tp:taxon-name-part taxon-name-part-type="species" reg="kuryi">kuryi</tp:taxon-name-part></tp:taxon-name></italic> Villarreal &amp; García, 2016; <italic><tp:taxon-name><tp:taxon-name-part taxon-name-part-type="genus" reg="Phalangodus">Phalangodus</tp:taxon-name-part><tp:taxon-name-part taxon-name-part-type="species" reg="palpiconus">palpiconus</tp:taxon-name-part></tp:taxon-name></italic> (Roewer, 1943).</p></tp:treatment-sec><tp:treatment-sec sec-type="diagnosis" id="SECID0EGTAG"><title>Diagnosis.</title><p>See <xref ref-type="bibr" rid="B61">Villarreal and García (2016)</xref>.</p></tp:treatment-sec><ref-list><ref id="B61"><mixed-citation xmlns:xlink="http://www.w3.org/1999/xlink" xlink:type="simple"><person-group><name name-style="western"><surname>Villarreal</surname><given-names>MO</given-names></name><name name-style="western"><surname>García</surname><given-names>AF</given-names></name></person-group> (<year>2016</year>) <article-title>Unveiling the diversity of <italic><tp:taxon-name><tp:taxon-name-part taxon-name-part-type="genus">Phalangodus</tp:taxon-name-part></tp:taxon-name></italic> Gervais, 1842 (<tp:taxon-name><tp:taxon-name-part taxon-name-part-type="order">Opiliones</tp:taxon-name-part></tp:taxon-name>: <tp:taxon-name><tp:taxon-name-part taxon-name-part-type="family">Cranaidae</tp:taxon-name-part></tp:taxon-name>): descriptions of four new species from Colombia.</article-title><source>European Journal of Taxonomy</source><volume>242</volume>(<issue>242</issue>): <fpage>1</fpage>–<lpage>141</lpage>. <ext-link xlink:href="10.5852/ejt.2016.242" ext-link-type="doi" xlink:type="simple">https://doi.org/10.5852/ejt.2016.242</ext-link></mixed-citation></ref></ref-list></tp:taxon-treatment>
