# Supplementary material for: ﻿Mapping the distribution of armored harvestmen (Opiliones, Laniatores) in Colombia: updated list of species, taxonomic contributions, and insight of diversity in protected areas
Source: Zookeys. 2023 Aug 17;1175:223–84. doi: 10.3897/zookeys.1175.102485 (PMC10450457; doi:10.3897/zookeys.1175.102485)
Supplement: XML Treatment for Phalangodus andresi [file zookeys.1175.102485-treatment2.xml]

<!DOCTYPE tp:taxon-treatment
  PUBLIC "-//TaxonX//DTD Taxonomic Treatment Publishing DTD v0 20100105//EN" "tax-treatment-NSO.dtd">
<tp:taxon-treatment xmlns:tp="http://www.plazi.org/taxpub"><tp:treatment-meta><kwd-group><label>Taxon classification</label><kwd>
                  <named-content content-type="kingdom">Animalia</named-content>
                </kwd><kwd>
                  <named-content content-type="order">Opiliones</named-content>
                </kwd><kwd>
                  <named-content content-type="family">Cranaidae</named-content>
                </kwd></kwd-group><mixed-citation publication-type="journal"><person-group><name><surname>Villarreal</surname><given-names>Osvaldo</given-names></name><name><surname>Ahumada-C.</surname><given-names>Daniela</given-names></name><name><surname>Delgado-Santa</surname><given-names>Leonardo</given-names></name></person-group><article-title>﻿Mapping the distribution of armored harvestmen (<tp:taxon-name><tp:taxon-name-part taxon-name-part-type="order">Opiliones</tp:taxon-name-part></tp:taxon-name>, <tp:taxon-name><tp:taxon-name-part taxon-name-part-type="suborder">Laniatores</tp:taxon-name-part></tp:taxon-name>) in Colombia: updated list of species, taxonomic contributions, and insight of diversity in protected areas</article-title><source>Zookeys</source><day>17</day><month>08</month><year>2023</year><volume>1175</volume><fpage>223</fpage><lpage>284</lpage><pub-id pub-id-type="doi">10.3897/zookeys.1175.102485</pub-id></mixed-citation></tp:treatment-meta><tp:nomenclature><label>﻿</label><tp:taxon-name>
                <object-id xmlns:xlink="http://www.w3.org/1999/xlink" content-type="arpha" xlink:type="simple">F4102D81-CBD0-5AB5-8DDD-A6E2F419A8FB</object-id>
                <tp:taxon-name-part taxon-name-part-type="genus" reg="Phalangodus">Phalangodus</tp:taxon-name-part>
                <tp:taxon-name-part taxon-name-part-type="species" reg="andresi">andresi</tp:taxon-name-part>
                <object-id xmlns:xlink="http://www.w3.org/1999/xlink" content-type="zoobank" xlink:type="simple">https://zoobank.org/B451F03A-F855-4F5B-8E90-8BDAF7890A11</object-id>
              </tp:taxon-name><tp:taxon-status xmlns:xlink="http://www.w3.org/1999/xlink" xlink:type="simple">sp. nov.</tp:taxon-status><xref ref-type="fig" rid="F1">Figs 1</xref><xref ref-type="fig" rid="F2">, 2</xref><xref ref-type="fig" rid="F3">, 3</xref><xref ref-type="fig" rid="F4">, 4</xref></tp:nomenclature><tp:treatment-sec sec-type="material" id="SECID0EJVAG"><title>Material examined.</title><p>• <bold><italic>Holotype</italic></bold>: ♂ (<named-content xmlns:xlink="http://www.w3.org/1999/xlink" content-type="dwc:institutional_code" xlink:title="Instituto de Ciencias Naturales" xlink:href="http://grbio.org/institution/instituto-de-ciencias-naturales-museo-de-historia-natural" xlink:type="simple">ICN</named-content>-Ao-1908), Colombia, Cundinamarca, San Antonio del Tequendama, R.N. Los Tunos (<named-content xmlns:xlink="http://www.w3.org/1999/xlink" content-type="dwc:verbatimCoordinates" xlink:type="simple"><named-content content-type="geo-json" specific-use="{&#34;type&#34;:&#34;Point&#34;,&#34;coordinates&#34;:[-74.314527,4.562234]}" id="NCID0EZVAG" xlink:type="simple">4.562234, -74.314527</named-content></named-content>); 2,250 m; 3 Jun. 2018; (A. García, S. Galvis leg.). • <bold><italic>Paratypes</italic></bold>: • 3 ♀♀ (<named-content xmlns:xlink="http://www.w3.org/1999/xlink" content-type="dwc:institutional_code" xlink:title="Instituto de Ciencias Naturales" xlink:href="http://grbio.org/institution/instituto-de-ciencias-naturales-museo-de-historia-natural" xlink:type="simple">ICN</named-content>-Ao-1909, with one used for description), same data as the holotype; • 2 ♂♂, 1 ♀ (<named-content xmlns:xlink="http://www.w3.org/1999/xlink" content-type="dwc:institutional_code" xlink:title="Instituto de Ciencias Naturales" xlink:href="http://grbio.org/institution/instituto-de-ciencias-naturales-museo-de-historia-natural" xlink:type="simple">ICN</named-content>-Ao-1003), Colombia, Cundinamarca, San Antonio del Tequendama, R.N. Los Tunos; 28 Aug. 2006; (F. Borrero leg.).</p></tp:treatment-sec><tp:treatment-sec sec-type="diagnosis" id="SECID0EJWAG"><title>Diagnosis.</title><p><italic><tp:taxon-name><tp:taxon-name-part taxon-name-part-type="genus" reg="Phalangodus">Phalangodus</tp:taxon-name-part><tp:taxon-name-part taxon-name-part-type="species" reg="andresi">andresi</tp:taxon-name-part></tp:taxon-name></italic> sp. nov. can be distinguished from all other species of the genus except <italic><tp:taxon-name><tp:taxon-name-part taxon-name-part-type="genus" reg="Phalangodus">P.</tp:taxon-name-part><tp:taxon-name-part taxon-name-part-type="species" reg="palpiconus">palpiconus</tp:taxon-name-part></tp:taxon-name></italic> by the (1) presence of conspicuous granulation of mesotergal areas I –IV, lateral borders of dorsal scutum, ocularium and posterior region of the carapace (Figs <xref ref-type="fig" rid="F1">1A, B</xref>, <xref ref-type="fig" rid="F3">3A, B</xref>); (2) small size (males <abbrev xmlns:xlink="http://www.w3.org/1999/xlink" xlink:title="dorsal scutum length" id="ABBRID0ENXAG" xlink:type="simple">DSL</abbrev> ~ 10.7–11.9 mm), except <italic><tp:taxon-name><tp:taxon-name-part taxon-name-part-type="genus" reg="Phalangodus">P.</tp:taxon-name-part><tp:taxon-name-part taxon-name-part-type="species" reg="kuryi">kuryi</tp:taxon-name-part></tp:taxon-name></italic> (9.0–11.4 mm). It can be distinguished from the latter species by the ornamentation of the pedipalpal femur (with a very large ventroproximal tubercle absent in <italic><tp:taxon-name><tp:taxon-name-part taxon-name-part-type="genus" reg="Phalangodus">P.</tp:taxon-name-part><tp:taxon-name-part taxon-name-part-type="species" reg="kuryi">kuryi</tp:taxon-name-part></tp:taxon-name></italic>) (Fig. <xref ref-type="fig" rid="F3">3D</xref>), and the presence of ornamentation in leg IV of the males (Fig. <xref ref-type="fig" rid="F3">3G–J</xref>) (absent in <italic><tp:taxon-name><tp:taxon-name-part taxon-name-part-type="genus" reg="Phalangodus">P.</tp:taxon-name-part><tp:taxon-name-part taxon-name-part-type="species" reg="kuryi">kuryi</tp:taxon-name-part></tp:taxon-name></italic>), as well as the interocular distance, height of the ocularium and presence of paired tubercles near each eye (absent in <italic><tp:taxon-name><tp:taxon-name-part taxon-name-part-type="genus" reg="Phalangodus">P.</tp:taxon-name-part><tp:taxon-name-part taxon-name-part-type="species" reg="kuryi">kuryi</tp:taxon-name-part></tp:taxon-name></italic>). From <italic><tp:taxon-name><tp:taxon-name-part taxon-name-part-type="genus" reg="Phalangodus">P.</tp:taxon-name-part><tp:taxon-name-part taxon-name-part-type="species" reg="palpiconus">palpiconus</tp:taxon-name-part></tp:taxon-name></italic>, the most morphologically similar species, it is distinguished by the ornamentation of the femur IV of the males, having a subdistal large and curved spine and a short distal bifid tubercle (Figs <xref ref-type="fig" rid="F2">2E, F</xref>, <xref ref-type="fig" rid="F3">3H, I</xref>) on the prolateral face (absent in <italic><tp:taxon-name><tp:taxon-name-part taxon-name-part-type="genus" reg="Phalangodus">P.</tp:taxon-name-part><tp:taxon-name-part taxon-name-part-type="species" reg="palpiconus">palpiconus</tp:taxon-name-part></tp:taxon-name></italic>); lack of a retrolateral subdistal spine in the same segment (present in <italic><tp:taxon-name><tp:taxon-name-part taxon-name-part-type="genus" reg="Phalangodus">P.</tp:taxon-name-part><tp:taxon-name-part taxon-name-part-type="species" reg="palpiconus">palpiconus</tp:taxon-name-part></tp:taxon-name></italic> (<xref ref-type="bibr" rid="B25">Hara et al. 2014</xref>: figs 4, 5)); the shape of the <abbrev xmlns:xlink="http://www.w3.org/1999/xlink" xlink:title="ventral plate" id="ABBRID0ES1AG" xlink:type="simple">VP</abbrev> of the penis, more elongated and with more marked medial constrictions, and the more basal position of <abbrev xmlns:xlink="http://www.w3.org/1999/xlink" xlink:title="macrosetae of penis" id="ABBRID0EW1AG" xlink:type="simple">MS</abbrev>-A/B groups.</p><fig id="F1" position="float" orientation="portrait"><object-id xmlns:xlink="http://www.w3.org/1999/xlink" content-type="doi" xlink:type="simple">10.3897/zookeys.1175.102485.figure1</object-id><object-id xmlns:xlink="http://www.w3.org/1999/xlink" content-type="arpha" xlink:type="simple">CB7E84F6-8F52-5E28-9B67-D3FBB4AE7913</object-id><label>Figure 1.</label><caption><p><italic><tp:taxon-name><tp:taxon-name-part taxon-name-part-type="genus" reg="Phalangodus">Phalangodus</tp:taxon-name-part><tp:taxon-name-part taxon-name-part-type="species" reg="andresi">andresi</tp:taxon-name-part></tp:taxon-name></italic> sp. nov. Male holotype (<named-content xmlns:xlink="http://www.w3.org/1999/xlink" content-type="dwc:institutional_code" xlink:title="Instituto de Ciencias Naturales" xlink:href="http://grbio.org/institution/instituto-de-ciencias-naturales-museo-de-historia-natural" xlink:type="simple">ICN</named-content>-Ao-1908) <bold>A</bold> habitus, dorsal view <bold>B</bold> lateral view. Female paratype (<named-content xmlns:xlink="http://www.w3.org/1999/xlink" content-type="dwc:institutional_code" xlink:title="Instituto de Ciencias Naturales" xlink:href="http://grbio.org/institution/instituto-de-ciencias-naturales-museo-de-historia-natural" xlink:type="simple">ICN</named-content>-Ao-1909): <bold>C</bold> dorsal view <bold>D</bold> lateral view. Scale bars: 3 mm.</p></caption><graphic xmlns:xlink="http://www.w3.org/1999/xlink" xlink:href="zookeys-1175-223_article-102485__-g001.jpg" position="float" orientation="portrait" xlink:type="simple" id="oo_893703.jpg"><uri content-type="original_file" xlink:type="simple">https://binary.pensoft.net/fig/893703</uri></graphic></fig><fig id="F2" position="float" orientation="portrait"><object-id xmlns:xlink="http://www.w3.org/1999/xlink" content-type="doi" xlink:type="simple">10.3897/zookeys.1175.102485.figure2</object-id><object-id xmlns:xlink="http://www.w3.org/1999/xlink" content-type="arpha" xlink:type="simple">E084D1E0-ABAE-56DD-AE6E-F2CADE2EB7FB</object-id><label>Figure 2.</label><caption><p><italic><tp:taxon-name><tp:taxon-name-part taxon-name-part-type="genus" reg="Phalangodus">Phalangodus</tp:taxon-name-part><tp:taxon-name-part taxon-name-part-type="species" reg="andresi">andresi</tp:taxon-name-part></tp:taxon-name></italic> sp. nov. Male holotype (<named-content xmlns:xlink="http://www.w3.org/1999/xlink" content-type="dwc:institutional_code" xlink:title="Instituto de Ciencias Naturales" xlink:href="http://grbio.org/institution/instituto-de-ciencias-naturales-museo-de-historia-natural" xlink:type="simple">ICN</named-content>-Ao-1908) <bold>A</bold> chelicera, frontal view <bold>B</bold> right palp, femur, ectal view <bold>D</bold> right leg IV: femur distal portion and patella, prolateral view <bold>E</bold> ditto, retrolateral view <bold>F</bold> ditto, ventral view <bold>C</bold> female, paratype (<named-content xmlns:xlink="http://www.w3.org/1999/xlink" content-type="dwc:institutional_code" xlink:title="Instituto de Ciencias Naturales" xlink:href="http://grbio.org/institution/instituto-de-ciencias-naturales-museo-de-historia-natural" xlink:type="simple">ICN</named-content>-Ao-1909), right palp, femur, ectal view. Scale bars: 1 mm.</p></caption><graphic xmlns:xlink="http://www.w3.org/1999/xlink" xlink:href="zookeys-1175-223_article-102485__-g002.jpg" position="float" orientation="portrait" xlink:type="simple" id="oo_893704.jpg"><uri content-type="original_file" xlink:type="simple">https://binary.pensoft.net/fig/893704</uri></graphic></fig><fig id="F3" position="float" orientation="portrait"><object-id xmlns:xlink="http://www.w3.org/1999/xlink" content-type="doi" xlink:type="simple">10.3897/zookeys.1175.102485.figure3</object-id><object-id xmlns:xlink="http://www.w3.org/1999/xlink" content-type="arpha" xlink:type="simple">60AEBD7A-EE58-5108-829D-129C7C928BFD</object-id><label>Figure 3.</label><caption><p><italic><tp:taxon-name><tp:taxon-name-part taxon-name-part-type="genus" reg="Phalangodus">Phalangodus</tp:taxon-name-part><tp:taxon-name-part taxon-name-part-type="species" reg="andresi">andresi</tp:taxon-name-part></tp:taxon-name></italic> sp. nov. Male holotype (<named-content xmlns:xlink="http://www.w3.org/1999/xlink" content-type="dwc:institutional_code" xlink:title="Instituto de Ciencias Naturales" xlink:href="http://grbio.org/institution/instituto-de-ciencias-naturales-museo-de-historia-natural" xlink:type="simple">ICN</named-content>-Ao-1908) <bold>A</bold> habitus, dorsal view <bold>B</bold> habitus, lateral view <bold>C</bold> chelicera, frontal view <bold>D</bold> right pedipalp: trochanter, femur, and patella, ectal view <bold>E</bold> ditto, tibia, tarsus and claw, dorsoectal view <bold>F</bold> ditto, mesal view <bold>G</bold> right leg IV, trochanter and femur, dorsal view <bold>H</bold> ditto, femur, distal portion, prolateral view <bold>I</bold> ditto, ventral view <bold>J</bold> right leg IV, patella and tibia, ventral view. Scale bars: 1 mm.</p></caption><graphic xmlns:xlink="http://www.w3.org/1999/xlink" xlink:href="zookeys-1175-223_article-102485__-g003.jpg" position="float" orientation="portrait" xlink:type="simple" id="oo_893705.jpg"><uri content-type="original_file" xlink:type="simple">https://binary.pensoft.net/fig/893705</uri></graphic></fig><fig id="F4" position="float" orientation="portrait"><object-id xmlns:xlink="http://www.w3.org/1999/xlink" content-type="doi" xlink:type="simple">10.3897/zookeys.1175.102485.figure4</object-id><object-id xmlns:xlink="http://www.w3.org/1999/xlink" content-type="arpha" xlink:type="simple">9B4459DB-106F-5139-A54B-B0C8DE9E849D</object-id><label>Figure 4.</label><caption><p><italic><tp:taxon-name><tp:taxon-name-part taxon-name-part-type="genus" reg="Phalangodus">Phalangodus</tp:taxon-name-part><tp:taxon-name-part taxon-name-part-type="species" reg="andresi">andresi</tp:taxon-name-part></tp:taxon-name></italic> sp. nov. Male paratype (<named-content xmlns:xlink="http://www.w3.org/1999/xlink" content-type="dwc:institutional_code" xlink:title="Instituto de Ciencias Naturales" xlink:href="http://grbio.org/institution/instituto-de-ciencias-naturales-museo-de-historia-natural" xlink:type="simple">ICN</named-content>-Ao-1003). Penis, apical portion <bold>A</bold> dorsal view <bold>B</bold> lateral view <bold>C</bold> ventral view. Scale bars: 0.25 mm.</p></caption><graphic xmlns:xlink="http://www.w3.org/1999/xlink" xlink:href="zookeys-1175-223_article-102485__-g004.jpg" position="float" orientation="portrait" xlink:type="simple" id="oo_893706.jpg"><uri content-type="original_file" xlink:type="simple">https://binary.pensoft.net/fig/893706</uri></graphic></fig><fig id="F5" position="float" orientation="portrait"><object-id xmlns:xlink="http://www.w3.org/1999/xlink" content-type="doi" xlink:type="simple">10.3897/zookeys.1175.102485.figure5</object-id><object-id xmlns:xlink="http://www.w3.org/1999/xlink" content-type="arpha" xlink:type="simple">1917756A-2A36-5C54-879A-26DF0E1821DB</object-id><label>Figure 5.</label><caption><p><italic><tp:taxon-name><tp:taxon-name-part taxon-name-part-type="genus" reg="Ventrifurca">Ventrifurca</tp:taxon-name-part><tp:taxon-name-part taxon-name-part-type="species" reg="phallaina">phallaina</tp:taxon-name-part></tp:taxon-name></italic> sp. nov. Male holotype (<named-content xmlns:xlink="http://www.w3.org/1999/xlink" content-type="dwc:institutional_code" xlink:title="Colección de Insectos de la Universidad del Quindío" xlink:href="http://grbio.org/institution/universidad-del-quind%C3%ADo" xlink:type="simple">CIUQ</named-content>-020631) <bold>A</bold> dorsal view <bold>B</bold> lateral view <bold>C</bold> lateral view <bold>D</bold> right chelicera, frontal view. Scale bars: 1 mm.</p></caption><graphic xmlns:xlink="http://www.w3.org/1999/xlink" xlink:href="zookeys-1175-223_article-102485__-g005.jpg" position="float" orientation="portrait" xlink:type="simple" id="oo_893707.jpg"><uri content-type="original_file" xlink:type="simple">https://binary.pensoft.net/fig/893707</uri></graphic></fig></tp:treatment-sec><tp:treatment-sec sec-type="description" id="SECID0EEBBG"><title>Description.</title><p><bold>Measurements of body and appendages.</bold> Holotype ♂ (<named-content xmlns:xlink="http://www.w3.org/1999/xlink" content-type="dwc:institutional_code" xlink:title="Instituto de Ciencias Naturales" xlink:href="http://grbio.org/institution/instituto-de-ciencias-naturales-museo-de-historia-natural" xlink:type="simple">ICN</named-content>-Ao-1908): <abbrev xmlns:xlink="http://www.w3.org/1999/xlink" xlink:title="dorsal scutum length" id="ABBRID0EQBBG" xlink:type="simple">DSL</abbrev> = 10.8; <abbrev xmlns:xlink="http://www.w3.org/1999/xlink" xlink:title="carapace length" id="ABBRID0EUBBG" xlink:type="simple">CL</abbrev> = 4.5; <abbrev xmlns:xlink="http://www.w3.org/1999/xlink" xlink:title="maximum abdominal scutum length" id="ABBRID0EYBBG" xlink:type="simple">AL</abbrev> = 6.3; <abbrev xmlns:xlink="http://www.w3.org/1999/xlink" xlink:title="maximum carapace width" id="ABBRID0E3BBG" xlink:type="simple">CW</abbrev> = 5.6; <abbrev xmlns:xlink="http://www.w3.org/1999/xlink" xlink:title="maximum abdominal scutum width" id="ABBRID0EACBG" xlink:type="simple">AW</abbrev> = 7.4; <abbrev xmlns:xlink="http://www.w3.org/1999/xlink" xlink:title="inter ocular distance" id="ABBRID0EECBG" xlink:type="simple">IOD</abbrev> = 1.6; <abbrev xmlns:xlink="http://www.w3.org/1999/xlink" xlink:title="basichelicerite length" id="ABBRID0EICBG" xlink:type="simple">BaCh</abbrev> = 2.7; <abbrev xmlns:xlink="http://www.w3.org/1999/xlink" xlink:title="pedipalpal femur" id="ABBRID0EMCBG" xlink:type="simple">FePp</abbrev> = 2.1, <abbrev xmlns:xlink="http://www.w3.org/1999/xlink" xlink:title="pedipalpal patella" id="ABBRID0EQCBG" xlink:type="simple">PaPp</abbrev> = 1.1, <abbrev xmlns:xlink="http://www.w3.org/1999/xlink" xlink:title="pedipalpal tibia" id="ABBRID0EUCBG" xlink:type="simple">TiPp</abbrev> = 1.6, <abbrev xmlns:xlink="http://www.w3.org/1999/xlink" xlink:title="pedipalpal tarsus" id="ABBRID0EYCBG" xlink:type="simple">TaPp</abbrev> = 1.3, <abbrev xmlns:xlink="http://www.w3.org/1999/xlink" xlink:title="pedipalp claw" id="ABBRID0E3CBG" xlink:type="simple">ClPp</abbrev> = 1.1; <abbrev xmlns:xlink="http://www.w3.org/1999/xlink" xlink:title="femur length I" id="ABBRID0EADBG" xlink:type="simple">FeL I</abbrev>: 6.0; <abbrev xmlns:xlink="http://www.w3.org/1999/xlink" xlink:title="femur length II" id="ABBRID0EEDBG" xlink:type="simple">FeL II</abbrev> = 11.4; <abbrev xmlns:xlink="http://www.w3.org/1999/xlink" xlink:title="femur length III" id="ABBRID0EIDBG" xlink:type="simple">FeL III</abbrev> = 8.9; <abbrev xmlns:xlink="http://www.w3.org/1999/xlink" xlink:title="femur length IV" id="ABBRID0EMDBG" xlink:type="simple">FeL IV</abbrev> = 14.1; <abbrev xmlns:xlink="http://www.w3.org/1999/xlink" xlink:title="tibia length I" id="ABBRID0EQDBG" xlink:type="simple">TiL I</abbrev> = 4.6; <abbrev xmlns:xlink="http://www.w3.org/1999/xlink" xlink:title="tibia length II" id="ABBRID0EUDBG" xlink:type="simple">TiL II</abbrev> = 11.3; <abbrev xmlns:xlink="http://www.w3.org/1999/xlink" xlink:title="tibia length III" id="ABBRID0EYDBG" xlink:type="simple">TiL III</abbrev> = 5.3; <abbrev xmlns:xlink="http://www.w3.org/1999/xlink" xlink:title="tibia length IV" id="ABBRID0E3DBG" xlink:type="simple">TiL IV</abbrev> = 8.2. • Paratypes: • (<named-content xmlns:xlink="http://www.w3.org/1999/xlink" content-type="dwc:institutional_code" xlink:title="Instituto de Ciencias Naturales" xlink:href="http://grbio.org/institution/instituto-de-ciencias-naturales-museo-de-historia-natural" xlink:type="simple">ICN</named-content>-AO-1909, <named-content xmlns:xlink="http://www.w3.org/1999/xlink" content-type="dwc:institutional_code" xlink:title="Instituto de Ciencias Naturales" xlink:href="http://grbio.org/institution/instituto-de-ciencias-naturales-museo-de-historia-natural" xlink:type="simple">ICN</named-content>-AO-1003, 4 ♀♀, min–max): <abbrev xmlns:xlink="http://www.w3.org/1999/xlink" xlink:title="dorsal scutum length" id="ABBRID0EIEBG" xlink:type="simple">DSL</abbrev> = 8.3–9.3; <abbrev xmlns:xlink="http://www.w3.org/1999/xlink" xlink:title="carapace length" id="ABBRID0EMEBG" xlink:type="simple">CL</abbrev> = 2.9–4.5; <abbrev xmlns:xlink="http://www.w3.org/1999/xlink" xlink:title="maximum abdominal scutum length" id="ABBRID0EQEBG" xlink:type="simple">AL</abbrev> = 4.0–7.8; <abbrev xmlns:xlink="http://www.w3.org/1999/xlink" xlink:title="maximum carapace width" id="ABBRID0EUEBG" xlink:type="simple">CW</abbrev> = 4.9–5.8; <abbrev xmlns:xlink="http://www.w3.org/1999/xlink" xlink:title="maximum abdominal scutum width" id="ABBRID0EYEBG" xlink:type="simple">AW</abbrev> = 7.2–7.9; <abbrev xmlns:xlink="http://www.w3.org/1999/xlink" xlink:title="inter ocular distance" id="ABBRID0E3EBG" xlink:type="simple">IOD</abbrev> = 1.4–2.0; <abbrev xmlns:xlink="http://www.w3.org/1999/xlink" xlink:title="basichelicerite length" id="ABBRID0EAFBG" xlink:type="simple">BaCh</abbrev> = 1.4–1.9; <abbrev xmlns:xlink="http://www.w3.org/1999/xlink" xlink:title="pedipalpal femur" id="ABBRID0EEFBG" xlink:type="simple">FePp</abbrev> = 1.9, <abbrev xmlns:xlink="http://www.w3.org/1999/xlink" xlink:title="pedipalpal patella" id="ABBRID0EIFBG" xlink:type="simple">PaPp</abbrev> = 1.1, <abbrev xmlns:xlink="http://www.w3.org/1999/xlink" xlink:title="pedipalpal tibia" id="ABBRID0EMFBG" xlink:type="simple">TiPp</abbrev> = 1.4, <abbrev xmlns:xlink="http://www.w3.org/1999/xlink" xlink:title="pedipalpal tarsus" id="ABBRID0EQFBG" xlink:type="simple">TaPp</abbrev> = 1.1, <abbrev xmlns:xlink="http://www.w3.org/1999/xlink" xlink:title="pedipalp claw" id="ABBRID0EUFBG" xlink:type="simple">ClPp</abbrev> = 1.0; <abbrev xmlns:xlink="http://www.w3.org/1999/xlink" xlink:title="femur length I" id="ABBRID0EYFBG" xlink:type="simple">FeL I</abbrev> = 2.9–3.6; <abbrev xmlns:xlink="http://www.w3.org/1999/xlink" xlink:title="femur length II" id="ABBRID0E3FBG" xlink:type="simple">FeL II</abbrev> = 8.1–10.6; <abbrev xmlns:xlink="http://www.w3.org/1999/xlink" xlink:title="femur length III" id="ABBRID0EAGBG" xlink:type="simple">FeL III</abbrev> = 7.3–9.4; <abbrev xmlns:xlink="http://www.w3.org/1999/xlink" xlink:title="femur length IV" id="ABBRID0EEGBG" xlink:type="simple">FeL IV</abbrev> = 8.9–14.4; <abbrev xmlns:xlink="http://www.w3.org/1999/xlink" xlink:title="tibia length I" id="ABBRID0EIGBG" xlink:type="simple">TiL I</abbrev> = 3.8–4.5; <abbrev xmlns:xlink="http://www.w3.org/1999/xlink" xlink:title="tibia length II" id="ABBRID0EMGBG" xlink:type="simple">TiL II</abbrev> = 7.9–9.5; <abbrev xmlns:xlink="http://www.w3.org/1999/xlink" xlink:title="tibia length III" id="ABBRID0EQGBG" xlink:type="simple">TiL III</abbrev> = 4.9–5.7; <abbrev xmlns:xlink="http://www.w3.org/1999/xlink" xlink:title="tibia length IV" id="ABBRID0EUGBG" xlink:type="simple">TiL IV</abbrev> = 5.9–9.0. • (<named-content xmlns:xlink="http://www.w3.org/1999/xlink" content-type="dwc:institutional_code" xlink:title="Instituto de Ciencias Naturales" xlink:href="http://grbio.org/institution/instituto-de-ciencias-naturales-museo-de-historia-natural" xlink:type="simple">ICN</named-content>-AO-1003; 2 ♂♂, min–max): <abbrev xmlns:xlink="http://www.w3.org/1999/xlink" xlink:title="dorsal scutum length" id="ABBRID0E3GBG" xlink:type="simple">DSL</abbrev> = 10.7–11.8; <abbrev xmlns:xlink="http://www.w3.org/1999/xlink" xlink:title="carapace length" id="ABBRID0EAHBG" xlink:type="simple">CL</abbrev> = 4.9–5.3; <abbrev xmlns:xlink="http://www.w3.org/1999/xlink" xlink:title="maximum abdominal scutum length" id="ABBRID0EEHBG" xlink:type="simple">AL</abbrev> = 6.6–7.4; <abbrev xmlns:xlink="http://www.w3.org/1999/xlink" xlink:title="maximum carapace width" id="ABBRID0EIHBG" xlink:type="simple">CW</abbrev> = 5.3–6.3; <abbrev xmlns:xlink="http://www.w3.org/1999/xlink" xlink:title="maximum abdominal scutum width" id="ABBRID0EMHBG" xlink:type="simple">AW</abbrev> = 7.4–8.8; <abbrev xmlns:xlink="http://www.w3.org/1999/xlink" xlink:title="inter ocular distance" id="ABBRID0EQHBG" xlink:type="simple">IOD</abbrev> = 1.9–2.1; <abbrev xmlns:xlink="http://www.w3.org/1999/xlink" xlink:title="basichelicerite length" id="ABBRID0EUHBG" xlink:type="simple">BaCh</abbrev> = 2.6–3.5; <abbrev xmlns:xlink="http://www.w3.org/1999/xlink" xlink:title="pedipalpal femur" id="ABBRID0EYHBG" xlink:type="simple">FePp</abbrev> = 1.9–2.1, <abbrev xmlns:xlink="http://www.w3.org/1999/xlink" xlink:title="pedipalpal patella" id="ABBRID0E3HBG" xlink:type="simple">PaPp</abbrev> = 1.0–1.2, <abbrev xmlns:xlink="http://www.w3.org/1999/xlink" xlink:title="pedipalpal tibia" id="ABBRID0EAIBG" xlink:type="simple">TiPp</abbrev> = 1.5–1.7, <abbrev xmlns:xlink="http://www.w3.org/1999/xlink" xlink:title="pedipalpal tarsus" id="ABBRID0EEIBG" xlink:type="simple">TaPp</abbrev> = 1.2–1.4, <abbrev xmlns:xlink="http://www.w3.org/1999/xlink" xlink:title="pedipalp claw" id="ABBRID0EIIBG" xlink:type="simple">ClPp</abbrev> = 1.1; <abbrev xmlns:xlink="http://www.w3.org/1999/xlink" xlink:title="femur length I" id="ABBRID0EMIBG" xlink:type="simple">FeL I</abbrev> = 5.1–6.4; <abbrev xmlns:xlink="http://www.w3.org/1999/xlink" xlink:title="femur length II" id="ABBRID0EQIBG" xlink:type="simple">FeL II</abbrev> = 11.1–11.1; <abbrev xmlns:xlink="http://www.w3.org/1999/xlink" xlink:title="femur length III" id="ABBRID0EUIBG" xlink:type="simple">FeL III</abbrev> = 9.4–10.6; <abbrev xmlns:xlink="http://www.w3.org/1999/xlink" xlink:title="femur length IV" id="ABBRID0EYIBG" xlink:type="simple">FeL IV</abbrev> = 12.2–16.8; <abbrev xmlns:xlink="http://www.w3.org/1999/xlink" xlink:title="tibia length I" id="ABBRID0E3IBG" xlink:type="simple">TiL I</abbrev> = 4.3–5.0; <abbrev xmlns:xlink="http://www.w3.org/1999/xlink" xlink:title="tibia length II" id="ABBRID0EAJBG" xlink:type="simple">TiL II</abbrev> = 10.2–10.7; <abbrev xmlns:xlink="http://www.w3.org/1999/xlink" xlink:title="tibia length III" id="ABBRID0EEJBG" xlink:type="simple">TiL III</abbrev> = 5.6–9.3; <abbrev xmlns:xlink="http://www.w3.org/1999/xlink" xlink:title="tibia length IV" id="ABBRID0EIJBG" xlink:type="simple">TiL IV</abbrev> = 8.4–10.2.</p><p><bold>Male holotype (<named-content xmlns:xlink="http://www.w3.org/1999/xlink" content-type="dwc:institutional_code" xlink:title="Instituto de Ciencias Naturales" xlink:href="http://grbio.org/institution/instituto-de-ciencias-naturales-museo-de-historia-natural" xlink:type="simple">ICN</named-content>-Ao-1908). <italic>Dorsum</italic></bold> (Figs <xref ref-type="fig" rid="F1">1A, B</xref>, <xref ref-type="fig" rid="F3">3A, B</xref>). <abbrev xmlns:xlink="http://www.w3.org/1999/xlink" xlink:title="dorsal scutum" id="ABBRID0E5JBG" xlink:type="simple">DS</abbrev> outline type alpha, with bulge longitudinally asymmetric widest at scutal groove II, lateral borders with granules only on the middle region. Carapace with few granules on the anterolateral and posterior region. Ocularium high, without median depression, with a paramedian pair of sharp tubercles and granules close to the eyes. Integumentary dome of ozopore raised and conspicuous. Abdominal scutum well delimited, divided into four well-marked scutal areas; I divided into left and right halves by invasion of the scutal area II; I and II granulated, with a pair of conspicuous medial tubercles, one tubercle on each side; III with a pair of paramedian acuminate spines and densely granulated; IV divided, with a row of six or seven granules on each side. Posterior border of the <abbrev xmlns:xlink="http://www.w3.org/1999/xlink" xlink:title="dorsal scutum" id="ABBRID0ECKBG" xlink:type="simple">DS</abbrev> slightly convex and with a row of granules. Free tergites I–III with a row of granules.</p><p><bold><italic>Venter</italic>.</bold> Coxa I with a row of large tubercles of different sizes; II longer than I and III, with two median rows of low tubercles, the anterior one more conspicuous; III densely covered with irregular rows of small tubercles and with the posterior border sigmoid; IV strongly backward, with a median row of tubercles in the medium area and lateral border, and small tubercles densely distributed. Stigmatic area with a row of small tubercles on posterior border and minute granules sparsely distributed. Stigmata large, oval, and oblique. Free sternites with a row of small granules.</p><p><bold><italic>Chelicerae</italic></bold> (Figs <xref ref-type="fig" rid="F2">2A</xref>, <xref ref-type="fig" rid="F3">3C</xref>). Segment I with well-defined bulla, with dorsomesal tubercles and a row of three large tubercles in the ectal region. Segment II swollen. Fixed finger with a proximal narrow and low tooth, a large gap and three subdistal median teeth. Movable finger with a proximal wide and low tooth, one large tooth and the distal inner surface irregularly dentate. Mesal side of the base of the fixed finger and near the base of the movable finger with setiferous tubercles of different sizes.</p><p><bold><italic>Pedipalps</italic></bold> (Figs <xref ref-type="fig" rid="F2">2B, C</xref>, <xref ref-type="fig" rid="F3">3D–F</xref>). Trochanter with a dorsal pair of paramedian tubercles. Ventrally with large bifid tubercle in distal portion. Femur slightly compressed, dorsally curved, and ventrally straight in lateral view, with dorsoectal distal row of granules, one dorsal, and one ventral row of large forward projected tubercles (the apicalmost of the ventral row bifid and thicker than the remaining), the ventrodistal portion unarmed. Mesal and ectal faces without large tubercles. Patella short, cylindrical, and curved, with a dorsal row of short tubercles and small dorsodistal granules. Tibia dorsally granulated; tibia mesal IiIi (3&gt;1&gt;2=4), ectal IiiIi (4&gt;1&gt;5&gt;2&gt;3). Tarsus dorsally granulated, tibia with spines only in the distal portion, mesal Ii, ectal IiIiI (3&gt;1&gt;5&gt;4&gt;2). Claw proximally swollen.</p><p><bold><italic>Legs</italic></bold> (Figs <xref ref-type="fig" rid="F1">1A</xref>, <xref ref-type="fig" rid="F2">2D–F</xref>, <xref ref-type="fig" rid="F3">3B</xref>, <xref ref-type="fig" rid="F3">3G–J</xref>). Coxa I and III smooth; II with one dorsal tubercle; IV with one dorsodistal domed large tubercle, and a row of large tubercles in the prolateral border. Trochanters I–III unarmed; II with a prolateral row of small tubercles; III with one retrodistal tubercle and one group of small prolateral tubercles; IV with small prolateral granules sparsely distributed and one row of small tubercles in the retrolateral border. Femora I–III straight and with longitudinal rows of granules; IV sub-straight, densely granulated, ventrally with one large subdistal tubercle hook-like shaped and one distal rounded trifid tubercle. Ratio <abbrev xmlns:xlink="http://www.w3.org/1999/xlink" xlink:title="femur" id="ABBRID0ECMBG" xlink:type="simple">Fe</abbrev> IV/<abbrev xmlns:xlink="http://www.w3.org/1999/xlink" xlink:title="dorsal scutum length" id="ABBRID0EGMBG" xlink:type="simple">DSL</abbrev> = 1.85. Patellae I–IV granulated. Tibiae I–V straight and densely granulated, unarmed. Metatarsi I to IV with rows of small granules, I–III unarmed, IV with a ventro-distal border pair of spines. Tarsi III and IV with subparallel smooth claws and tarsal process. Tarsal counts: 8(3)-8(3), 13(3)-14(3), 8-8, 8-7.</p><p><bold><italic>Penis</italic></bold> (Fig. <xref ref-type="fig" rid="F4">4</xref>). <abbrev xmlns:xlink="http://www.w3.org/1999/xlink" xlink:title="ventral plate" id="ABBRID0EVMBG" xlink:type="simple">VP</abbrev> subsquare, with proximal and distal portion delimited by a medial constriction, and lateral rounded lobes in the proximal portion; distal border slightly concave. Glans + Stylus columnar, glans with some folds at the base, stylus normally thickened, shorter than the glans, substraight; stylar caps ring-shaped. <abbrev xmlns:xlink="http://www.w3.org/1999/xlink" xlink:title="macrosetae of penis" id="ABBRID0EZMBG" xlink:type="simple">MS</abbrev>-A/B groups indistinguishable from each other, located on the proximal portion of the <abbrev xmlns:xlink="http://www.w3.org/1999/xlink" xlink:title="ventral plate" id="ABBRID0E4MBG" xlink:type="simple">VP</abbrev>, with an increase in setae and composed of three to four pairs; <abbrev xmlns:xlink="http://www.w3.org/1999/xlink" xlink:title="macrosetae of penis" id="ABBRID0EBNBG" xlink:type="simple">MS</abbrev>-C/D groups located in the distal portion of the <abbrev xmlns:xlink="http://www.w3.org/1999/xlink" xlink:title="ventral plate" id="ABBRID0EFNBG" xlink:type="simple">VP</abbrev>, separated from <abbrev xmlns:xlink="http://www.w3.org/1999/xlink" xlink:title="macrosetae of penis" id="ABBRID0EJNBG" xlink:type="simple">MS</abbrev>-A/B by a small gap, the setae rearranged into two irregular rows, one laterodistal and one mesodorsal. <abbrev xmlns:xlink="http://www.w3.org/1999/xlink" xlink:title="macrosetae of penis" id="ABBRID0ENNBG" xlink:type="simple">MS</abbrev>-E presumably present, since they are very small (as in other members of the genus), and were not observable under the magnification used.</p><p><bold><italic>Coloration (in alcohol)</italic></bold> (Figs <xref ref-type="fig" rid="F1">1</xref>, <xref ref-type="fig" rid="F2">2</xref>). Carapace, <abbrev xmlns:xlink="http://www.w3.org/1999/xlink" xlink:title="dorsal scutum" id="ABBRID0EAOBG" xlink:type="simple">DS</abbrev> borders, posterior region and ocularium reticulated in Moderate brown 58, on background Light yellowish brown 76 (in females, it is Dark brown 59 on background Light brown 57). Abdominal scutum Light yellowish brown 76 (in females, it is moderate orange 53), with the scutal areas Moderate brown 58 (in females, it is Strong brown 55). Free tergites Dark grayish yellowish brown 81. Pedipalps, chelicerae and trochanters Strong brown 55 reticulated; remaining segment of the legs Strong brown 55 reticulated with fine mottled Deep orange 51. Stigmatic area Strong brown 55. Tip of cheliceral teeth Deep reddish brown 41.</p><p><bold>Female (<named-content xmlns:xlink="http://www.w3.org/1999/xlink" content-type="dwc:institutional_code" xlink:title="Instituto de Ciencias Naturales" xlink:href="http://grbio.org/institution/instituto-de-ciencias-naturales-museo-de-historia-natural" xlink:type="simple">ICN</named-content>-Ao-1909)</bold> (Fig. <xref ref-type="fig" rid="F1">1C, D</xref>). Differing from male by: ocularium slightly narrower; carapace shorter; coda wider (<abbrev xmlns:xlink="http://www.w3.org/1999/xlink" xlink:title="dorsal scutum" id="ABBRID0EROBG" xlink:type="simple">DS</abbrev> outline type alpha-keyhole); tubercles of area III slightly higher. Chelicerae non-hypertelic, with movable finger thinner. Pedipalpal femur lower and thinner in lateral view. Stigmatic area shorter. Genital operculum wider. Trochanters III and IV narrower; femur IV thinner, without large ventral-subdistal tubercle with hook-like shape and without a ventrodistal rounded trifid tubercle. For color differences, see the color description of the male.</p><p><bold><italic>Ovipositor</italic>.</bold> Dorsal lobes (dl) and ventral lobes (vl) rounded, with four and two pairs of large, acuminated, single-tipped setae, respectively. The dl with three pairs of dorsal setae (ds) distally located and one pair basally located. Lateral region of the ovipositor with one pair of dorso-lateral setae (dls).</p></tp:treatment-sec><tp:treatment-sec sec-type="distribution" id="SECID0E3OBG"><title>Distribution.</title><p>Known only from the type locality.</p></tp:treatment-sec><tp:treatment-sec sec-type="etymology" id="SECID0EBPBG"><title>Etymology.</title><p>The species is named in honor of our colleague and friend, the arachnologist Andrés F. García, who has greatly enriched the field’s knowledge of <tp:taxon-name><tp:taxon-name-part taxon-name-part-type="order">Opiliones</tp:taxon-name-part></tp:taxon-name> in Colombia and described the vast majority of species within the genus <italic><tp:taxon-name><tp:taxon-name-part taxon-name-part-type="genus" reg="Phalangodus">Phalangodus</tp:taxon-name-part></tp:taxon-name></italic>; moreover, he was the collector of the type series for this species.</p></tp:treatment-sec><ref-list><ref id="B25"><mixed-citation xmlns:xlink="http://www.w3.org/1999/xlink" xlink:type="simple"><person-group><name name-style="western"><surname>Hara</surname><given-names>MR</given-names></name><name name-style="western"><surname>Pinto-da-Rocha</surname><given-names>R</given-names></name><name name-style="western"><surname>Villarreal</surname><given-names>O</given-names></name></person-group> (<year>2014</year>) <article-title>Revision of the cranaid genera <italic><tp:taxon-name><tp:taxon-name-part taxon-name-part-type="genus">Phalangodus</tp:taxon-name-part></tp:taxon-name></italic>, <italic><tp:taxon-name><tp:taxon-name-part taxon-name-part-type="genus">Iquitosa</tp:taxon-name-part></tp:taxon-name></italic> and <italic><tp:taxon-name><tp:taxon-name-part taxon-name-part-type="genus">Aguaytiella</tp:taxon-name-part></tp:taxon-name></italic> (<tp:taxon-name><tp:taxon-name-part taxon-name-part-type="order">Opiliones</tp:taxon-name-part></tp:taxon-name>: <tp:taxon-name><tp:taxon-name-part taxon-name-part-type="suborder">Laniatores</tp:taxon-name-part></tp:taxon-name>: <tp:taxon-name><tp:taxon-name-part taxon-name-part-type="superfamily">Gonyleptoidea</tp:taxon-name-part></tp:taxon-name>).</article-title><source>Zootaxa</source><volume>3814</volume>(<issue>4</issue>): <fpage>567</fpage>–<lpage>580</lpage>. <ext-link xlink:href="10.11646/zootaxa.3814.4.8" ext-link-type="doi" xlink:type="simple">https://doi.org/10.11646/zootaxa.3814.4.8</ext-link></mixed-citation></ref></ref-list></tp:taxon-treatment>
