# Supplementary material for: ﻿Mapping the distribution of armored harvestmen (Opiliones, Laniatores) in Colombia: updated list of species, taxonomic contributions, and insight of diversity in protected areas
Source: Zookeys. 2023 Aug 17;1175:223–84. doi: 10.3897/zookeys.1175.102485 (PMC10450457; doi:10.3897/zookeys.1175.102485)
Supplement: XML Treatment for Ventrifurca [file zookeys.1175.102485-treatment3.xml]

<!DOCTYPE tp:taxon-treatment
  PUBLIC "-//TaxonX//DTD Taxonomic Treatment Publishing DTD v0 20100105//EN" "tax-treatment-NSO.dtd">
<tp:taxon-treatment xmlns:tp="http://www.plazi.org/taxpub"><tp:treatment-meta><kwd-group><label>Taxon classification</label><kwd>
                  <named-content content-type="kingdom">Animalia</named-content>
                </kwd><kwd>
                  <named-content content-type="order">Opiliones</named-content>
                </kwd><kwd>
                  <named-content content-type="family">Cranaidae</named-content>
                </kwd></kwd-group><mixed-citation publication-type="journal"><person-group><name><surname>Villarreal</surname><given-names>Osvaldo</given-names></name><name><surname>Ahumada-C.</surname><given-names>Daniela</given-names></name><name><surname>Delgado-Santa</surname><given-names>Leonardo</given-names></name></person-group><article-title>﻿Mapping the distribution of armored harvestmen (<tp:taxon-name><tp:taxon-name-part taxon-name-part-type="order">Opiliones</tp:taxon-name-part></tp:taxon-name>, <tp:taxon-name><tp:taxon-name-part taxon-name-part-type="suborder">Laniatores</tp:taxon-name-part></tp:taxon-name>) in Colombia: updated list of species, taxonomic contributions, and insight of diversity in protected areas</article-title><source>Zookeys</source><day>17</day><month>08</month><year>2023</year><volume>1175</volume><fpage>223</fpage><lpage>284</lpage><pub-id pub-id-type="doi">10.3897/zookeys.1175.102485</pub-id></mixed-citation></tp:treatment-meta><tp:nomenclature><label>﻿</label><tp:taxon-name>
                <object-id xmlns:xlink="http://www.w3.org/1999/xlink" content-type="arpha" xlink:type="simple">1A326DFD-C42F-5BA9-AD54-B23750D8F965</object-id>
                <tp:taxon-name-part taxon-name-part-type="genus" reg="Ventrifurca">Ventrifurca</tp:taxon-name-part>
              </tp:taxon-name><tp:taxon-authority>Roewer, 1913</tp:taxon-authority></tp:nomenclature><tp:treatment-sec sec-type="Included species" id="SECID0ETQBG"><title>Included species.</title><p><italic><tp:taxon-name><tp:taxon-name-part taxon-name-part-type="genus" reg="Ventrifurca">Ventrifurca</tp:taxon-name-part><tp:taxon-name-part taxon-name-part-type="species" reg="abnormis">abnormis</tp:taxon-name-part></tp:taxon-name></italic> (Roewer, 1932); <italic><tp:taxon-name><tp:taxon-name-part taxon-name-part-type="genus" reg="Ventrifurca">Ventrifurca</tp:taxon-name-part><tp:taxon-name-part taxon-name-part-type="species" reg="albipustulata">albipustulata</tp:taxon-name-part></tp:taxon-name></italic> Roewer, 1913 (type species); <italic><tp:taxon-name><tp:taxon-name-part taxon-name-part-type="genus" reg="Ventrifurca">Ventrifurca</tp:taxon-name-part><tp:taxon-name-part taxon-name-part-type="species" reg="caffeinica">caffeinica</tp:taxon-name-part></tp:taxon-name></italic> Villarreal, Kury &amp; Pinto-da-Rocha, 2015; <italic><tp:taxon-name><tp:taxon-name-part taxon-name-part-type="genus" reg="Ventrifurca">Ventrifurca</tp:taxon-name-part><tp:taxon-name-part taxon-name-part-type="species" reg="dybasi">dybasi</tp:taxon-name-part></tp:taxon-name></italic> (Goodnight &amp; Goodnight, 1947); <italic><tp:taxon-name><tp:taxon-name-part taxon-name-part-type="genus" reg="Ventrifurca">Ventrifurca</tp:taxon-name-part><tp:taxon-name-part taxon-name-part-type="species" reg="phallaina">phallaina</tp:taxon-name-part></tp:taxon-name></italic> sp. nov.</p></tp:treatment-sec><tp:treatment-sec sec-type="diagnosis" id="SECID0EQSBG"><title>Diagnosis.</title><p><xref ref-type="bibr" rid="B65">Villarreal et al. (2015)</xref>.</p></tp:treatment-sec><ref-list><ref id="B65"><mixed-citation xmlns:xlink="http://www.w3.org/1999/xlink" xlink:type="simple"><person-group><name name-style="western"><surname>Villarreal</surname><given-names>MO</given-names></name><name name-style="western"><surname>Kury</surname><given-names>AB</given-names></name><name name-style="western"><surname>Pinto-da-Rocha</surname><given-names>R</given-names></name></person-group> (<year>2015</year>) <article-title>The poorly known genus <italic><tp:taxon-name><tp:taxon-name-part taxon-name-part-type="genus">Ventrifurca</tp:taxon-name-part></tp:taxon-name></italic> Roewer, 1913 revisited (<tp:taxon-name><tp:taxon-name-part taxon-name-part-type="order">Opiliones</tp:taxon-name-part></tp:taxon-name>: <tp:taxon-name><tp:taxon-name-part taxon-name-part-type="family">Cranaidae</tp:taxon-name-part></tp:taxon-name>).</article-title><source>Zoological Studies (Taipei, Taiwan)</source><volume>54</volume>(<issue>1</issue>): <fpage>1</fpage>–<lpage>18</lpage>. <ext-link xlink:href="10.1186/s40555-015-0117-8" ext-link-type="doi" xlink:type="simple">https://doi.org/10.1186/s40555-015-0117-8</ext-link></mixed-citation></ref></ref-list></tp:taxon-treatment>
