# Supplementary material for: ﻿Mapping the distribution of armored harvestmen (Opiliones, Laniatores) in Colombia: updated list of species, taxonomic contributions, and insight of diversity in protected areas
Source: Zookeys. 2023 Aug 17;1175:223–84. doi: 10.3897/zookeys.1175.102485 (PMC10450457; doi:10.3897/zookeys.1175.102485)
Supplement: XML Treatment for Ventrifurca phallaina [file zookeys.1175.102485-treatment4.xml]

<!DOCTYPE tp:taxon-treatment
  PUBLIC "-//TaxonX//DTD Taxonomic Treatment Publishing DTD v0 20100105//EN" "tax-treatment-NSO.dtd">
<tp:taxon-treatment xmlns:tp="http://www.plazi.org/taxpub"><tp:treatment-meta><kwd-group><label>Taxon classification</label><kwd>
                  <named-content content-type="kingdom">Animalia</named-content>
                </kwd><kwd>
                  <named-content content-type="order">Opiliones</named-content>
                </kwd><kwd>
                  <named-content content-type="family">Cranaidae</named-content>
                </kwd></kwd-group><mixed-citation publication-type="journal"><person-group><name><surname>Villarreal</surname><given-names>Osvaldo</given-names></name><name><surname>Ahumada-C.</surname><given-names>Daniela</given-names></name><name><surname>Delgado-Santa</surname><given-names>Leonardo</given-names></name></person-group><article-title>﻿Mapping the distribution of armored harvestmen (<tp:taxon-name><tp:taxon-name-part taxon-name-part-type="order">Opiliones</tp:taxon-name-part></tp:taxon-name>, <tp:taxon-name><tp:taxon-name-part taxon-name-part-type="suborder">Laniatores</tp:taxon-name-part></tp:taxon-name>) in Colombia: updated list of species, taxonomic contributions, and insight of diversity in protected areas</article-title><source>Zookeys</source><day>17</day><month>08</month><year>2023</year><volume>1175</volume><fpage>223</fpage><lpage>284</lpage><pub-id pub-id-type="doi">10.3897/zookeys.1175.102485</pub-id></mixed-citation></tp:treatment-meta><tp:nomenclature><label>﻿</label><tp:taxon-name>
                <object-id xmlns:xlink="http://www.w3.org/1999/xlink" content-type="arpha" xlink:type="simple">A53E326C-59B4-5679-BB2A-BCC283D29198</object-id>
                <tp:taxon-name-part taxon-name-part-type="genus" reg="Ventrifurca">Ventrifurca</tp:taxon-name-part>
                <tp:taxon-name-part taxon-name-part-type="species" reg="phallaina">phallaina</tp:taxon-name-part>
                <object-id xmlns:xlink="http://www.w3.org/1999/xlink" content-type="zoobank" xlink:type="simple">https://zoobank.org/8101A255-1326-46E3-91C7-5D564C59FFC1</object-id>
              </tp:taxon-name><tp:taxon-status xmlns:xlink="http://www.w3.org/1999/xlink" xlink:type="simple">sp. nov.</tp:taxon-status><xref ref-type="fig" rid="F5">Figs 5</xref><xref ref-type="fig" rid="F6">, 6</xref><xref ref-type="fig" rid="F7">, 7</xref><xref ref-type="fig" rid="F8">, 8</xref><xref ref-type="fig" rid="F9">, 9</xref></tp:nomenclature><tp:treatment-sec sec-type="material" id="SECID0EXUBG"><title>Material examined.</title><p>• <bold><italic>Holotype</italic></bold>: ♂ (<named-content xmlns:xlink="http://www.w3.org/1999/xlink" content-type="dwc:institutional_code" xlink:title="Colección de Insectos de la Universidad del Quindío" xlink:href="http://grbio.org/institution/universidad-del-quind%C3%ADo" xlink:type="simple">CIUQ</named-content>-020631), Colombia – Valle del Cauca, Buenaventura, (<named-content xmlns:xlink="http://www.w3.org/1999/xlink" content-type="dwc:verbatimCoordinates" xlink:type="simple"><named-content content-type="geo-json" specific-use="{&#34;type&#34;:&#34;Point&#34;,&#34;coordinates&#34;:[-77.243600,3.837500]}" id="NCID0EHVBG" xlink:type="simple">3.8375, -77.2436</named-content></named-content>); 56 m; 12 Nov. 2022; (A. L. García, L. Delgado-Santa leg.). • <bold><italic>Paratypes</italic></bold>: • 1 ♀ (<named-content xmlns:xlink="http://www.w3.org/1999/xlink" content-type="dwc:institutional_code" xlink:title="Colección de Insectos de la Universidad del Quindío" xlink:href="http://grbio.org/institution/universidad-del-quind%C3%ADo" xlink:type="simple">CIUQ</named-content>-020632), same data as the holotype • 1 ♂ (<named-content xmlns:xlink="http://www.w3.org/1999/xlink" content-type="dwc:institutional_code" xlink:title="Museo del Instituto de Zoología Agrícola “Francisco Fernández Yépez”" xlink:href="http://grbio.org/institution/museo-del-instituto-de-zoologia-agricola-francisco-fernandez-yepez" xlink:type="simple">MIZA</named-content> 0105869) same data as the holotype • 1 ♂ (<named-content xmlns:xlink="http://www.w3.org/1999/xlink" content-type="dwc:institutional_code" xlink:title="Museu Nacional, Universidade Federal do Rio de Janeiro" xlink:href="http://grbio.org/institution/museu-nacional-universidade-federal-do-rio-de-janeiro" xlink:type="simple">MNRJ</named-content> 1596) same data as the holotype. <bold><italic>Other material examined</italic>.</bold> • 3 ♂♂, 1 ♀ (<named-content xmlns:xlink="http://www.w3.org/1999/xlink" content-type="dwc:institutional_code" xlink:title="Colección de Insectos de la Universidad del Quindío" xlink:href="http://grbio.org/institution/universidad-del-quind%C3%ADo" xlink:type="simple">CIUQ</named-content>-020634) same data as the holotype.</p></tp:treatment-sec><tp:treatment-sec sec-type="diagnosis" id="SECID0EDWBG"><title>Diagnosis.</title><p><italic><tp:taxon-name><tp:taxon-name-part taxon-name-part-type="genus" reg="Ventrifurca">Ventrifurca</tp:taxon-name-part><tp:taxon-name-part taxon-name-part-type="species" reg="phallaina">phallaina</tp:taxon-name-part></tp:taxon-name></italic> sp. nov. can be distinguished from <italic><tp:taxon-name><tp:taxon-name-part taxon-name-part-type="genus" reg="Ventrifurca">V.</tp:taxon-name-part><tp:taxon-name-part taxon-name-part-type="species" reg="abnormis">abnormis</tp:taxon-name-part></tp:taxon-name></italic> by the scarce ornamentation of the mesotergal areas I to III; also, can be distinguished from all other species of the genus by the ornamentation pattern of the yellow tubercles on dorsal scutum, restricted to the lateral of carapace and posterolateral portion of <abbrev xmlns:xlink="http://www.w3.org/1999/xlink" xlink:title="dorsal scutum" id="ABBRID0E6WBG" xlink:type="simple">DS</abbrev> (Figs <xref ref-type="fig" rid="F5">5A, B</xref>, <xref ref-type="fig" rid="F6">6A, B</xref>, <xref ref-type="fig" rid="F9">9A, B</xref>); the presence of a yellow spot on the anterolateral portion of the carapace; the shape and size of posteroventral projections on the stigmatic area, simple and short (Figs <xref ref-type="fig" rid="F5">5C</xref>, <xref ref-type="fig" rid="F6">6C</xref>), instead of bifid and globular (<italic><tp:taxon-name><tp:taxon-name-part taxon-name-part-type="genus" reg="Ventrifurca">V.</tp:taxon-name-part><tp:taxon-name-part taxon-name-part-type="species" reg="albipustulata">albipustulata</tp:taxon-name-part></tp:taxon-name></italic>) or large and digitiform or curve (<italic><tp:taxon-name><tp:taxon-name-part taxon-name-part-type="genus" reg="Ventrifurca">V.</tp:taxon-name-part><tp:taxon-name-part taxon-name-part-type="species" reg="caffeinica">caffeinica</tp:taxon-name-part></tp:taxon-name></italic> and <italic><tp:taxon-name><tp:taxon-name-part taxon-name-part-type="genus" reg="Ventrifurca">V.</tp:taxon-name-part><tp:taxon-name-part taxon-name-part-type="species" reg="abnormis">abnormis</tp:taxon-name-part></tp:taxon-name></italic>); and the absence of yellow tubercles on the mesotergal area III, behind the paired spines (present in <italic><tp:taxon-name><tp:taxon-name-part taxon-name-part-type="genus" reg="Ventrifurca">V.</tp:taxon-name-part><tp:taxon-name-part taxon-name-part-type="species" reg="albipustulata">albipustulata</tp:taxon-name-part></tp:taxon-name></italic> and <italic><tp:taxon-name><tp:taxon-name-part taxon-name-part-type="genus" reg="Ventrifurca">V.</tp:taxon-name-part><tp:taxon-name-part taxon-name-part-type="species" reg="caffeinica">caffeinica</tp:taxon-name-part></tp:taxon-name></italic>). The genital morphology is very similar to <italic><tp:taxon-name><tp:taxon-name-part taxon-name-part-type="genus" reg="Ventrifurca">V.</tp:taxon-name-part><tp:taxon-name-part taxon-name-part-type="species" reg="albipustulata">albipustulata</tp:taxon-name-part></tp:taxon-name></italic>, with slight differences in relation to the shape of the concavity of the truncus (Fig. <xref ref-type="fig" rid="F8">8</xref>).</p><fig id="F6" position="float" orientation="portrait"><object-id xmlns:xlink="http://www.w3.org/1999/xlink" content-type="doi" xlink:type="simple">10.3897/zookeys.1175.102485.figure6</object-id><object-id xmlns:xlink="http://www.w3.org/1999/xlink" content-type="arpha" xlink:type="simple">174CA92A-1AA0-51F8-ABA2-423EE3CFBBD3</object-id><label>Figure 6.</label><caption><p><italic><tp:taxon-name><tp:taxon-name-part taxon-name-part-type="genus" reg="Ventrifurca">Ventrifurca</tp:taxon-name-part><tp:taxon-name-part taxon-name-part-type="species" reg="phallaina">phallaina</tp:taxon-name-part></tp:taxon-name></italic> sp. nov., male paratype (<named-content xmlns:xlink="http://www.w3.org/1999/xlink" content-type="dwc:institutional_code" xlink:title="Museo del Instituto de Zoología Agrícola “Francisco Fernández Yépez”" xlink:href="http://grbio.org/institution/museo-del-instituto-de-zoologia-agricola-francisco-fernandez-yepez" xlink:type="simple">MIZA</named-content> 0105869) <bold>A</bold> habitus, dorsal view <bold>B</bold> habitus, lateral view <bold>C</bold> stigmatic area, posterior portion, ventral view <bold>D</bold> chelicera, frontal view <bold>E</bold> right pedipalp, ectal view <bold>F</bold> ditto, mesal view <bold>G</bold> right leg: femur, dorsal view <bold>H</bold> ditto, patella and tibia, dorsal view. Scale bars: 1 mm.</p></caption><graphic xmlns:xlink="http://www.w3.org/1999/xlink" xlink:href="zookeys-1175-223_article-102485__-g006.jpg" position="float" orientation="portrait" xlink:type="simple" id="oo_893708.jpg"><uri content-type="original_file" xlink:type="simple">https://binary.pensoft.net/fig/893708</uri></graphic></fig></tp:treatment-sec><tp:treatment-sec sec-type="description" id="SECID0EJ2BG"><title>Description.</title><p><bold><italic>Measurements of body and appendages</italic>.</bold> Holotype: (<named-content xmlns:xlink="http://www.w3.org/1999/xlink" content-type="dwc:institutional_code" xlink:title="Colección de Insectos de la Universidad del Quindío" xlink:href="http://grbio.org/institution/universidad-del-quind%C3%ADo" xlink:type="simple">CIUQ</named-content>-020631 ♂). <abbrev xmlns:xlink="http://www.w3.org/1999/xlink" xlink:title="dorsal scutum length" id="ABBRID0EY2BG" xlink:type="simple">DSL</abbrev> = 8.3, <abbrev xmlns:xlink="http://www.w3.org/1999/xlink" xlink:title="carapace length" id="ABBRID0E32BG" xlink:type="simple">CL</abbrev> = 3.1, <abbrev xmlns:xlink="http://www.w3.org/1999/xlink" xlink:title="maximum abdominal scutum length" id="ABBRID0EA3BG" xlink:type="simple">AL</abbrev>:5.2, <abbrev xmlns:xlink="http://www.w3.org/1999/xlink" xlink:title="maximum carapace width" id="ABBRID0EE3BG" xlink:type="simple">CW</abbrev> = 3.2, <abbrev xmlns:xlink="http://www.w3.org/1999/xlink" xlink:title="maximum abdominal scutum width" id="ABBRID0EI3BG" xlink:type="simple">AW</abbrev> = 5.3, <abbrev xmlns:xlink="http://www.w3.org/1999/xlink" xlink:title="inter ocular distance" id="ABBRID0EM3BG" xlink:type="simple">IOD</abbrev> = 0.9; <abbrev xmlns:xlink="http://www.w3.org/1999/xlink" xlink:title="basichelicerite length" id="ABBRID0EQ3BG" xlink:type="simple">BaCh</abbrev> = 0.8, <abbrev xmlns:xlink="http://www.w3.org/1999/xlink" xlink:title="pedipalpal femur" id="ABBRID0EU3BG" xlink:type="simple">FePp</abbrev> = 2.1, <abbrev xmlns:xlink="http://www.w3.org/1999/xlink" xlink:title="pedipalpal patella" id="ABBRID0EY3BG" xlink:type="simple">PaPp</abbrev> = 1.1, <abbrev xmlns:xlink="http://www.w3.org/1999/xlink" xlink:title="pedipalpal tibia" id="ABBRID0E33BG" xlink:type="simple">TiPp</abbrev> = 1.5, <abbrev xmlns:xlink="http://www.w3.org/1999/xlink" xlink:title="pedipalpal tarsus" id="ABBRID0EA4BG" xlink:type="simple">TaPp</abbrev> = 1.3, <abbrev xmlns:xlink="http://www.w3.org/1999/xlink" xlink:title="pedipalp claw" id="ABBRID0EE4BG" xlink:type="simple">ClPp</abbrev> = 0.9; <abbrev xmlns:xlink="http://www.w3.org/1999/xlink" xlink:title="femur length I" id="ABBRID0EI4BG" xlink:type="simple">FeL I</abbrev> = 3.8, <abbrev xmlns:xlink="http://www.w3.org/1999/xlink" xlink:title="femur length II" id="ABBRID0EM4BG" xlink:type="simple">FeL II</abbrev> = 9.8, <abbrev xmlns:xlink="http://www.w3.org/1999/xlink" xlink:title="femur length III" id="ABBRID0EQ4BG" xlink:type="simple">FeL III</abbrev> = 7.6, <abbrev xmlns:xlink="http://www.w3.org/1999/xlink" xlink:title="femur length IV" id="ABBRID0EU4BG" xlink:type="simple">FeL IV</abbrev> = 9.8, <abbrev xmlns:xlink="http://www.w3.org/1999/xlink" xlink:title="tibia length I" id="ABBRID0EY4BG" xlink:type="simple">TiL I</abbrev> = 2.8, <abbrev xmlns:xlink="http://www.w3.org/1999/xlink" xlink:title="tibia length II" id="ABBRID0E34BG" xlink:type="simple">TiL II</abbrev> = 7.4, <abbrev xmlns:xlink="http://www.w3.org/1999/xlink" xlink:title="tibia length III" id="ABBRID0EA5BG" xlink:type="simple">TiL III</abbrev> = 3.0, <abbrev xmlns:xlink="http://www.w3.org/1999/xlink" xlink:title="tibia length IV" id="ABBRID0EE5BG" xlink:type="simple">TiL IV</abbrev> = 5.4. Paratypes: • (<named-content xmlns:xlink="http://www.w3.org/1999/xlink" content-type="dwc:institutional_code" xlink:title="Museu Nacional, Universidade Federal do Rio de Janeiro" xlink:href="http://grbio.org/institution/museu-nacional-universidade-federal-do-rio-de-janeiro" xlink:type="simple">MNRJ</named-content> 1596, 1 ♂; <named-content xmlns:xlink="http://www.w3.org/1999/xlink" content-type="dwc:institutional_code" xlink:title="Museo del Instituto de Zoología Agrícola “Francisco Fernández Yépez”" xlink:href="http://grbio.org/institution/museo-del-instituto-de-zoologia-agricola-francisco-fernandez-yepez" xlink:type="simple">MIZA</named-content> 0105869 1 ♂): <abbrev xmlns:xlink="http://www.w3.org/1999/xlink" xlink:title="dorsal scutum length" id="ABBRID0EQ5BG" xlink:type="simple">DSL</abbrev> = 7.8–8.4; <abbrev xmlns:xlink="http://www.w3.org/1999/xlink" xlink:title="carapace length" id="ABBRID0EU5BG" xlink:type="simple">CL</abbrev> = 3.4–3.2, <abbrev xmlns:xlink="http://www.w3.org/1999/xlink" xlink:title="maximum abdominal scutum length" id="ABBRID0EY5BG" xlink:type="simple">AL</abbrev> = 3.9–5.3, <abbrev xmlns:xlink="http://www.w3.org/1999/xlink" xlink:title="maximum carapace width" id="ABBRID0E35BG" xlink:type="simple">CW</abbrev> = 4.0–4.3, <abbrev xmlns:xlink="http://www.w3.org/1999/xlink" xlink:title="maximum abdominal scutum width" id="ABBRID0EA6BG" xlink:type="simple">AW</abbrev> = 6.5–6.7, <abbrev xmlns:xlink="http://www.w3.org/1999/xlink" xlink:title="inter ocular distance" id="ABBRID0EE6BG" xlink:type="simple">IOD</abbrev> = 1.1–1.2; <abbrev xmlns:xlink="http://www.w3.org/1999/xlink" xlink:title="basichelicerite length" id="ABBRID0EI6BG" xlink:type="simple">BaCh</abbrev> = 0.8–0.9; <abbrev xmlns:xlink="http://www.w3.org/1999/xlink" xlink:title="pedipalpal femur" id="ABBRID0EM6BG" xlink:type="simple">FePp</abbrev> = 2,3, <abbrev xmlns:xlink="http://www.w3.org/1999/xlink" xlink:title="pedipalpal patella" id="ABBRID0EQ6BG" xlink:type="simple">PaPp</abbrev> = 1.3, <abbrev xmlns:xlink="http://www.w3.org/1999/xlink" xlink:title="pedipalpal tibia" id="ABBRID0EU6BG" xlink:type="simple">TiPp</abbrev> = 1.7, <abbrev xmlns:xlink="http://www.w3.org/1999/xlink" xlink:title="pedipalpal tarsus" id="ABBRID0EY6BG" xlink:type="simple">TaPp</abbrev> = 1.2; <abbrev xmlns:xlink="http://www.w3.org/1999/xlink" xlink:title="pedipalp claw" id="ABBRID0E36BG" xlink:type="simple">ClPp</abbrev> = 1.3; <abbrev xmlns:xlink="http://www.w3.org/1999/xlink" xlink:title="femur length I" id="ABBRID0EBAAI" xlink:type="simple">FeL I</abbrev> = 4.6–4.8, <abbrev xmlns:xlink="http://www.w3.org/1999/xlink" xlink:title="femur length II" id="ABBRID0EFAAI" xlink:type="simple">FeL II</abbrev> = 10.6–10.8, <abbrev xmlns:xlink="http://www.w3.org/1999/xlink" xlink:title="femur length III" id="ABBRID0EJAAI" xlink:type="simple">FeL III</abbrev> = 7.4–8.1, <abbrev xmlns:xlink="http://www.w3.org/1999/xlink" xlink:title="femur length IV" id="ABBRID0ENAAI" xlink:type="simple">FeL IV</abbrev> = 10.7–11.2, <abbrev xmlns:xlink="http://www.w3.org/1999/xlink" xlink:title="tibia length I" id="ABBRID0ERAAI" xlink:type="simple">TiL I</abbrev> = 3.1–3.3, <abbrev xmlns:xlink="http://www.w3.org/1999/xlink" xlink:title="tibia length II" id="ABBRID0EVAAI" xlink:type="simple">TiL II</abbrev> = 7.9–8.9, <abbrev xmlns:xlink="http://www.w3.org/1999/xlink" xlink:title="tibia length III" id="ABBRID0EZAAI" xlink:type="simple">TiL III</abbrev> = 3.7–4.3, <abbrev xmlns:xlink="http://www.w3.org/1999/xlink" xlink:title="tibia length IV" id="ABBRID0E4AAI" xlink:type="simple">TiL IV</abbrev> = 5.9–6.0. • (<named-content xmlns:xlink="http://www.w3.org/1999/xlink" content-type="dwc:institutional_code" xlink:title="Colección de Insectos de la Universidad del Quindío" xlink:href="http://grbio.org/institution/universidad-del-quind%C3%ADo" xlink:type="simple">CIUQ</named-content>-020632, ♀): <abbrev xmlns:xlink="http://www.w3.org/1999/xlink" xlink:title="dorsal scutum length" id="ABBRID0EFBAI" xlink:type="simple">DSL</abbrev> = 6.0, <abbrev xmlns:xlink="http://www.w3.org/1999/xlink" xlink:title="carapace length" id="ABBRID0EJBAI" xlink:type="simple">CL</abbrev> = 2.7, <abbrev xmlns:xlink="http://www.w3.org/1999/xlink" xlink:title="maximum abdominal scutum length" id="ABBRID0ENBAI" xlink:type="simple">AL</abbrev> = 2.9, <abbrev xmlns:xlink="http://www.w3.org/1999/xlink" xlink:title="maximum carapace width" id="ABBRID0ERBAI" xlink:type="simple">CW</abbrev> = 3.0, <abbrev xmlns:xlink="http://www.w3.org/1999/xlink" xlink:title="maximum abdominal scutum width" id="ABBRID0EVBAI" xlink:type="simple">AW</abbrev> = 5.2, <abbrev xmlns:xlink="http://www.w3.org/1999/xlink" xlink:title="inter ocular distance" id="ABBRID0EZBAI" xlink:type="simple">IOD</abbrev> = 1.1; <abbrev xmlns:xlink="http://www.w3.org/1999/xlink" xlink:title="basichelicerite length" id="ABBRID0E4BAI" xlink:type="simple">BaCh</abbrev> = 0.9; <abbrev xmlns:xlink="http://www.w3.org/1999/xlink" xlink:title="pedipalpal femur" id="ABBRID0EBCAI" xlink:type="simple">FePp</abbrev> = 2.2, <abbrev xmlns:xlink="http://www.w3.org/1999/xlink" xlink:title="pedipalpal patella" id="ABBRID0EFCAI" xlink:type="simple">PaPp</abbrev> = 1.2, <abbrev xmlns:xlink="http://www.w3.org/1999/xlink" xlink:title="pedipalpal tibia" id="ABBRID0EJCAI" xlink:type="simple">TiPp</abbrev> = 1.6, <abbrev xmlns:xlink="http://www.w3.org/1999/xlink" xlink:title="pedipalpal tarsus" id="ABBRID0ENCAI" xlink:type="simple">TaPp</abbrev> = 1.1, <abbrev xmlns:xlink="http://www.w3.org/1999/xlink" xlink:title="pedipalp claw" id="ABBRID0ERCAI" xlink:type="simple">ClPp</abbrev> = 1.1; <abbrev xmlns:xlink="http://www.w3.org/1999/xlink" xlink:title="femur length I" id="ABBRID0EVCAI" xlink:type="simple">FeL I</abbrev> = 2.6, FeL = II, 7.4, <abbrev xmlns:xlink="http://www.w3.org/1999/xlink" xlink:title="femur length III" id="ABBRID0EZCAI" xlink:type="simple">FeL III</abbrev> = 6.2; <abbrev xmlns:xlink="http://www.w3.org/1999/xlink" xlink:title="femur length IV" id="ABBRID0E4CAI" xlink:type="simple">FeL IV</abbrev> = 8.1, <abbrev xmlns:xlink="http://www.w3.org/1999/xlink" xlink:title="tibia length I" id="ABBRID0EBDAI" xlink:type="simple">TiL I</abbrev> = 1.5, <abbrev xmlns:xlink="http://www.w3.org/1999/xlink" xlink:title="tibia length II" id="ABBRID0EFDAI" xlink:type="simple">TiL II</abbrev> = 5.2, <abbrev xmlns:xlink="http://www.w3.org/1999/xlink" xlink:title="tibia length III" id="ABBRID0EJDAI" xlink:type="simple">TiL III</abbrev> = 3.5, <abbrev xmlns:xlink="http://www.w3.org/1999/xlink" xlink:title="tibia length IV" id="ABBRID0ENDAI" xlink:type="simple">TiL IV</abbrev> = 4.6.</p><p><bold>Male holotype (<named-content xmlns:xlink="http://www.w3.org/1999/xlink" content-type="dwc:institutional_code" xlink:title="Colección de Insectos de la Universidad del Quindío" xlink:href="http://grbio.org/institution/universidad-del-quind%C3%ADo" xlink:type="simple">CIUQ</named-content>-020631). <italic>Dorsum</italic></bold> (Figs <xref ref-type="fig" rid="F5">5A, B</xref>, <xref ref-type="fig" rid="F6">6A, B</xref>). <abbrev xmlns:xlink="http://www.w3.org/1999/xlink" xlink:title="dorsal scutum" id="ABBRID0EDEAI" xlink:type="simple">DS</abbrev> outline type Gamma pyriform. Mesotergum widest at groove III level; lateral margin of <abbrev xmlns:xlink="http://www.w3.org/1999/xlink" xlink:title="dorsal scutum" id="ABBRID0EHEAI" xlink:type="simple">DS</abbrev> with yellow rounded tubercles from carapace to area I, following outline of scutum. Carapace with three or four tubercles on each side of the anterior border. Ocularium low, armed with a paramedian pair of acuminate forward inclined tubercles and some small tubercles near the eyes. Integumentary dome of ozopore raised and conspicuous. Mesotergum well delimited, divided into three well-marked areas: area I divided into two roughly ellipsoidal halves by longitudinal groove, with a paramedian pair of large tubercles and four small tubercles; II penetrating subtly into I, with a median transverse row of eight small tubercles; III with a pair of paramedian acuminate high subparallel spines, located near the posterior margin; vestigial groove between III and IV present, partially blurred and located just behind the spines. Posterior border of <abbrev xmlns:xlink="http://www.w3.org/1999/xlink" xlink:title="dorsal scutum" id="ABBRID0ELEAI" xlink:type="simple">DS</abbrev> straight. Free tergites I–III with a pair of paramedian large granules, I to II with one to three smaller laterodistal granules on each side; III armed with a posterior row of 11 tubercles, the paramedian pair much stouter.</p><p><bold><italic>Venter</italic></bold> (Figs <xref ref-type="fig" rid="F5">5B, C</xref>, <xref ref-type="fig" rid="F6">6B, C</xref>). Coxa I with a row of tubercles of different size; coxa II longer than coxae I and III, with a cluster of distal tubercles of different size; coxa IV strongly backward. Stigmatic area with minute granules sparsely distributed, posterior border with posterodistal process very small. Stigmata large and oval.</p><p><bold><italic>Chelicerae</italic></bold> (Figs <xref ref-type="fig" rid="F5">5D</xref>, <xref ref-type="fig" rid="F6">6D</xref>). Segment I with well-defined bulla, with a row of four or five tubercles in ectal region. Segment II slightly swollen, with a row of large setiferous tubercles near to the base of the movable finger and a few mesal setiferous tubercles. Fixed finger with three medial teeth, decreasing in size. Movable finger with one large and wide medial tooth, accompanied by two flat, low teeth on each side.</p><p><bold><italic>Pedipalps</italic></bold> (Figs <xref ref-type="fig" rid="F6">6E, F</xref>, <xref ref-type="fig" rid="F7">7</xref>). Trochanter with tubercles, in dorsal and ventral region. Femur cylindrical, slightly elongated, armed with a longitudinal row of four tubercles in dorsal side and three tubercles in ventral side. Patella short, cylindrical, and curved, with row of tubercles in dorsal view, one ectodistal and two parallel rows of tubercles in mesal view tubercles.</p><fig id="F7" position="float" orientation="portrait"><object-id xmlns:xlink="http://www.w3.org/1999/xlink" content-type="doi" xlink:type="simple">10.3897/zookeys.1175.102485.figure7</object-id><object-id xmlns:xlink="http://www.w3.org/1999/xlink" content-type="arpha" xlink:type="simple">724D183C-8010-5403-8ECE-0519D5F4EF00</object-id><label>Figure 7.</label><caption><p><italic><tp:taxon-name><tp:taxon-name-part taxon-name-part-type="genus" reg="Ventrifurca">Ventrifurca</tp:taxon-name-part><tp:taxon-name-part taxon-name-part-type="species" reg="phallaina">phallaina</tp:taxon-name-part></tp:taxon-name></italic> sp. nov., male paratype (<named-content xmlns:xlink="http://www.w3.org/1999/xlink" content-type="dwc:institutional_code" xlink:title="Museo del Instituto de Zoología Agrícola “Francisco Fernández Yépez”" xlink:href="http://grbio.org/institution/museo-del-instituto-de-zoologia-agricola-francisco-fernandez-yepez" xlink:type="simple">MIZA</named-content> 0105869), right pedipalp <bold>A</bold> dorsoectal view <bold>B</bold> patella, tibia, tarsus, and claw, dorsomesal view <bold>C</bold> ectal view. Scale bars: 1 mm.</p></caption><graphic xmlns:xlink="http://www.w3.org/1999/xlink" xlink:href="zookeys-1175-223_article-102485__-g007.jpg" position="float" orientation="portrait" xlink:type="simple" id="oo_893709.jpg"><uri content-type="original_file" xlink:type="simple">https://binary.pensoft.net/fig/893709</uri></graphic></fig><p><bold><italic>Legs</italic></bold> (Figs <xref ref-type="fig" rid="F5">5A–C</xref>, <xref ref-type="fig" rid="F6">6A, B, G, H</xref>). Coxae I and II with one anterior row of large tubercles; III with two rows and IV with two diagonal rows. Trochanter I with two prolateral, two retrolateral and four ventral tubercles; II with two prolateral, two retrolateral and five ventral tubercles; III with four prolateral, two retrolateral and four ventral tubercles; IV with one prolateral, one retrolateral and five ventral tubercles, more conspicuous than those from the other trochanters. Tubercles of trochanter IV more conspicuous than the others. Femora I to III straight, with longitudinal rows of granules; IV curved in its proximal portion, with seven longitudinal rows of tubercles, the retrolateral row with large proximal tubercles, and one large subdistal tubercle on the same row. Patellae I–IV with small tubercles. Tibiae and metatarsi I–V straight and granulate, unarmed. Claws III and IV smooth, with two minute proximal ventral protuberances. Ratio <abbrev xmlns:xlink="http://www.w3.org/1999/xlink" xlink:title="femur" id="ABBRID0ENHAI" xlink:type="simple">Fe</abbrev> IV/<abbrev xmlns:xlink="http://www.w3.org/1999/xlink" xlink:title="dorsal scutum length" id="ABBRID0ERHAI" xlink:type="simple">DSL</abbrev> = 1.35. Tarsal process present. Tarsal counts 7(3)-7(3), 14(3)-14(3), 7-7, 7-7.</p><p><bold><italic>Penis</italic></bold> (Fig. <xref ref-type="fig" rid="F8">8</xref>). Ventral plate (<abbrev xmlns:xlink="http://www.w3.org/1999/xlink" xlink:title="ventral plate" id="ABBRID0EAIAI" xlink:type="simple">VP</abbrev>) with concave lateral margins, with subdistal constriction and the distal corners ear-shaped, apical wide u-shaped cleft. Glans + Stylus complex surpassing the <abbrev xmlns:xlink="http://www.w3.org/1999/xlink" xlink:title="ventral plate" id="ABBRID0EEIAI" xlink:type="simple">VP</abbrev>, glans columnar, with folds at the base, stylus normally thickened, sub-straight; stylar caps foliar-shaped, short. <abbrev xmlns:xlink="http://www.w3.org/1999/xlink" xlink:title="macrosetae of penis" id="ABBRID0EIIAI" xlink:type="simple">MS</abbrev>-A1–A2 straight, located at the distal portion of the <abbrev xmlns:xlink="http://www.w3.org/1999/xlink" xlink:title="ventral plate" id="ABBRID0EMIAI" xlink:type="simple">VP</abbrev>; <abbrev xmlns:xlink="http://www.w3.org/1999/xlink" xlink:title="macrosetae of penis" id="ABBRID0EQIAI" xlink:type="simple">MS</abbrev>-B absent; <abbrev xmlns:xlink="http://www.w3.org/1999/xlink" xlink:title="macrosetae of penis" id="ABBRID0EUIAI" xlink:type="simple">MS</abbrev>-C1–C3 curve, close to each other, and located in the distal part of the <abbrev xmlns:xlink="http://www.w3.org/1999/xlink" xlink:title="ventral plate" id="ABBRID0EYIAI" xlink:type="simple">VP</abbrev>; <abbrev xmlns:xlink="http://www.w3.org/1999/xlink" xlink:title="macrosetae of penis" id="ABBRID0E3IAI" xlink:type="simple">MS</abbrev>-D1 larger than <abbrev xmlns:xlink="http://www.w3.org/1999/xlink" xlink:title="macrosetae of penis" id="ABBRID0EAJAI" xlink:type="simple">MS</abbrev>-C group, curve and located medially to <abbrev xmlns:xlink="http://www.w3.org/1999/xlink" xlink:title="macrosetae of penis" id="ABBRID0EEJAI" xlink:type="simple">MS</abbrev>-C, <abbrev xmlns:xlink="http://www.w3.org/1999/xlink" xlink:title="macrosetae of penis" id="ABBRID0EIJAI" xlink:type="simple">MS</abbrev>-D2 absent; <abbrev xmlns:xlink="http://www.w3.org/1999/xlink" xlink:title="macrosetae of penis" id="ABBRID0EMJAI" xlink:type="simple">MS</abbrev>-E1–E2 small, located on the flange of the <abbrev xmlns:xlink="http://www.w3.org/1999/xlink" xlink:title="ventral plate" id="ABBRID0EQJAI" xlink:type="simple">VP</abbrev>. Truncus with ventral concavity next to the <abbrev xmlns:xlink="http://www.w3.org/1999/xlink" xlink:title="ventral plate" id="ABBRID0EUJAI" xlink:type="simple">VP</abbrev>.</p><fig id="F8" position="float" orientation="portrait"><object-id xmlns:xlink="http://www.w3.org/1999/xlink" content-type="doi" xlink:type="simple">10.3897/zookeys.1175.102485.figure8</object-id><object-id xmlns:xlink="http://www.w3.org/1999/xlink" content-type="arpha" xlink:type="simple">121D06FA-0789-520D-B663-A20A89C32DF5</object-id><label>Figure 8.</label><caption><p><italic><tp:taxon-name><tp:taxon-name-part taxon-name-part-type="genus" reg="Ventrifurca">Ventrifurca</tp:taxon-name-part><tp:taxon-name-part taxon-name-part-type="species" reg="phallaina">phallaina</tp:taxon-name-part></tp:taxon-name></italic> sp. nov., male paratype (<named-content xmlns:xlink="http://www.w3.org/1999/xlink" content-type="dwc:institutional_code" xlink:title="Colección de Insectos de la Universidad del Quindío" xlink:href="http://grbio.org/institution/universidad-del-quind%C3%ADo" xlink:type="simple">CIUQ</named-content>-020633), penis <bold>A</bold> dorsal view <bold>B</bold> lateral view <bold>C</bold> ventral view. Abbreviations: <abbrev xmlns:xlink="http://www.w3.org/1999/xlink" xlink:title="macrosetae of penis" id="ABBRID0EVKAI" xlink:type="simple">MS</abbrev> = macrosetae of penis; <abbrev xmlns:xlink="http://www.w3.org/1999/xlink" xlink:title="macrosetae of penis" id="ABBRID0EZKAI" xlink:type="simple">MS</abbrev>-A = proximal group of setae; <abbrev xmlns:xlink="http://www.w3.org/1999/xlink" xlink:title="macrosetae of penis" id="ABBRID0E4KAI" xlink:type="simple">MS</abbrev>-B ventroproximal group of setae; <abbrev xmlns:xlink="http://www.w3.org/1999/xlink" xlink:title="macrosetae of penis" id="ABBRID0EBLAI" xlink:type="simple">MS</abbrev>-C = distal group of setae; <abbrev xmlns:xlink="http://www.w3.org/1999/xlink" xlink:title="macrosetae of penis" id="ABBRID0EFLAI" xlink:type="simple">MS</abbrev>-D = dorso medial group of setae; <abbrev xmlns:xlink="http://www.w3.org/1999/xlink" xlink:title="macrosetae of penis" id="ABBRID0EJLAI" xlink:type="simple">MS</abbrev>-E = ventrodistal group of reduced setae, SC = stylar caps. Figures not scaled.</p></caption><graphic xmlns:xlink="http://www.w3.org/1999/xlink" xlink:href="zookeys-1175-223_article-102485__-g008.jpg" position="float" orientation="portrait" xlink:type="simple" id="oo_893710.jpg"><uri content-type="original_file" xlink:type="simple">https://binary.pensoft.net/fig/893710</uri></graphic></fig><p><bold><italic>Coloration (in alcohol)</italic></bold> (Fig. <xref ref-type="fig" rid="F5">5</xref>). Carapace, border of the <abbrev xmlns:xlink="http://www.w3.org/1999/xlink" xlink:title="dorsal scutum" id="ABBRID0E4LAI" xlink:type="simple">DS</abbrev>, scutal grooves and adjacencies, and free tergites reticulated Dark brown 59, on background Brownish orange 54 and Brilliant orange yellow 67. Scutal areas Brilliant yellow 83. Trochanters I–III same as the carapace; IV Blackish red 21 and Brownish black 65. Pedipalps and chelicerae strong yellow 84 reticulated. Stigmatic area Strong yellowish brown 74. Tip of cheliceral teeth Dark olive 108.</p><p><bold>Female (<named-content xmlns:xlink="http://www.w3.org/1999/xlink" content-type="dwc:institutional_code" xlink:title="Colección de Insectos de la Universidad del Quindío" xlink:href="http://grbio.org/institution/universidad-del-quind%C3%ADo" xlink:type="simple">CIUQ</named-content>-020632)</bold> (Fig. <xref ref-type="fig" rid="F9">9</xref>). Differing from male by carapace shorter than male, coda wider, femur IV thinner and with less conspicuous spination, free tergite spines larger, and stigmatic area without posterior process.</p><fig id="F9" position="float" orientation="portrait"><object-id xmlns:xlink="http://www.w3.org/1999/xlink" content-type="doi" xlink:type="simple">10.3897/zookeys.1175.102485.figure9</object-id><object-id xmlns:xlink="http://www.w3.org/1999/xlink" content-type="arpha" xlink:type="simple">D8AA2F75-A4E5-5514-8EFE-60A7581B09B8</object-id><label>Figure 9.</label><caption><p><italic><tp:taxon-name><tp:taxon-name-part taxon-name-part-type="genus" reg="Ventrifurca">Ventrifurca</tp:taxon-name-part><tp:taxon-name-part taxon-name-part-type="species" reg="phallaina">phallaina</tp:taxon-name-part></tp:taxon-name></italic> sp. nov., female paratype (<named-content xmlns:xlink="http://www.w3.org/1999/xlink" content-type="dwc:institutional_code" xlink:title="Colección de Insectos de la Universidad del Quindío" xlink:href="http://grbio.org/institution/universidad-del-quind%C3%ADo" xlink:type="simple">CIUQ</named-content>-020632) <bold>A</bold> dorsal view <bold>B</bold> lateral view <bold>C</bold> ventral view. Scale bars: 1 mm.</p></caption><graphic xmlns:xlink="http://www.w3.org/1999/xlink" xlink:href="zookeys-1175-223_article-102485__-g009.jpg" position="float" orientation="portrait" xlink:type="simple" id="oo_893711.jpg"><uri content-type="original_file" xlink:type="simple">https://binary.pensoft.net/fig/893711</uri></graphic></fig></tp:treatment-sec><tp:treatment-sec sec-type="distribution" id="SECID0EQNAI"><title>Distribution.</title><p>Known only from the type locality.</p></tp:treatment-sec><tp:treatment-sec sec-type="etymology" id="SECID0EVNAI"><title>Etymology.</title><p><italic><tp:taxon-name><tp:taxon-name-part taxon-name-part-type="genus" reg="Phallaina">Phallaina</tp:taxon-name-part></tp:taxon-name></italic> is a Greek word that means whale. It is used in apposition as a reference to the humpbacked shape of the species in lateral view.</p></tp:treatment-sec><tp:treatment-sec><!--Section generated to contain objects referenced in tp:taxon-treatment.--><fig id="F5" position="float" orientation="portrait"><object-id xmlns:xlink="http://www.w3.org/1999/xlink" content-type="doi" xlink:type="simple">10.3897/zookeys.1175.102485.figure5</object-id><object-id xmlns:xlink="http://www.w3.org/1999/xlink" content-type="arpha" xlink:type="simple">1917756A-2A36-5C54-879A-26DF0E1821DB</object-id><label>Figure 5.</label><caption><p><italic><tp:taxon-name><tp:taxon-name-part taxon-name-part-type="genus" reg="Ventrifurca">Ventrifurca</tp:taxon-name-part><tp:taxon-name-part taxon-name-part-type="species" reg="phallaina">phallaina</tp:taxon-name-part></tp:taxon-name></italic> sp. nov. Male holotype (<named-content xmlns:xlink="http://www.w3.org/1999/xlink" content-type="dwc:institutional_code" xlink:title="Colección de Insectos de la Universidad del Quindío" xlink:href="http://grbio.org/institution/universidad-del-quind%C3%ADo" xlink:type="simple">CIUQ</named-content>-020631) <bold>A</bold> dorsal view <bold>B</bold> lateral view <bold>C</bold> lateral view <bold>D</bold> right chelicera, frontal view. Scale bars: 1 mm.</p></caption><graphic xmlns:xlink="http://www.w3.org/1999/xlink" xlink:href="zookeys-1175-223_article-102485__-g005.jpg" position="float" orientation="portrait" xlink:type="simple" id="oo_893707.jpg"><uri content-type="original_file" xlink:type="simple">https://binary.pensoft.net/fig/893707</uri></graphic></fig></tp:treatment-sec></tp:taxon-treatment>
