# Supplementary material for: ﻿Mapping the distribution of armored harvestmen (Opiliones, Laniatores) in Colombia: updated list of species, taxonomic contributions, and insight of diversity in protected areas
Source: Zookeys. 2023 Aug 17;1175:223–84. doi: 10.3897/zookeys.1175.102485 (PMC10450457; doi:10.3897/zookeys.1175.102485)
Supplement: XML Treatment for Ampycella [file zookeys.1175.102485-treatment5.xml]

<!DOCTYPE tp:taxon-treatment
  PUBLIC "-//TaxonX//DTD Taxonomic Treatment Publishing DTD v0 20100105//EN" "tax-treatment-NSO.dtd">
<tp:taxon-treatment xmlns:tp="http://www.plazi.org/taxpub"><tp:treatment-meta><kwd-group><label>Taxon classification</label><kwd>
                  <named-content content-type="kingdom">Animalia</named-content>
                </kwd><kwd>
                  <named-content content-type="order">Opiliones</named-content>
                </kwd><kwd>
                  <named-content content-type="family">Ampycidae</named-content>
                </kwd></kwd-group><mixed-citation publication-type="journal"><person-group><name><surname>Villarreal</surname><given-names>Osvaldo</given-names></name><name><surname>Ahumada-C.</surname><given-names>Daniela</given-names></name><name><surname>Delgado-Santa</surname><given-names>Leonardo</given-names></name></person-group><article-title>﻿Mapping the distribution of armored harvestmen (<tp:taxon-name><tp:taxon-name-part taxon-name-part-type="order">Opiliones</tp:taxon-name-part></tp:taxon-name>, <tp:taxon-name><tp:taxon-name-part taxon-name-part-type="suborder">Laniatores</tp:taxon-name-part></tp:taxon-name>) in Colombia: updated list of species, taxonomic contributions, and insight of diversity in protected areas</article-title><source>Zookeys</source><day>17</day><month>08</month><year>2023</year><volume>1175</volume><fpage>223</fpage><lpage>284</lpage><pub-id pub-id-type="doi">10.3897/zookeys.1175.102485</pub-id></mixed-citation></tp:treatment-meta><tp:nomenclature><label>﻿</label><tp:taxon-name>
                <object-id xmlns:xlink="http://www.w3.org/1999/xlink" content-type="arpha" xlink:type="simple">2D7612C7-8A42-5544-802F-CB83DC574CE2</object-id>
                <tp:taxon-name-part taxon-name-part-type="genus" reg="Ampycella">Ampycella</tp:taxon-name-part>
              </tp:taxon-name><tp:taxon-authority>Roewer, 1929</tp:taxon-authority></tp:nomenclature><tp:treatment-sec sec-type="Included species" id="SECID0EMPAI"><title>Included species.</title><p><italic><tp:taxon-name><tp:taxon-name-part taxon-name-part-type="genus" reg="Ampycella">Ampycella</tp:taxon-name-part><tp:taxon-name-part taxon-name-part-type="species" reg="frizzellae">frizzellae</tp:taxon-name-part></tp:taxon-name></italic> (Mello-Leitão, 1942); <italic><tp:taxon-name><tp:taxon-name-part taxon-name-part-type="genus" reg="Ampycella">Ampycella</tp:taxon-name-part><tp:taxon-name-part taxon-name-part-type="species" reg="spiniventris">spiniventris</tp:taxon-name-part></tp:taxon-name></italic> Roewer, 1929 (type species); <italic><tp:taxon-name><tp:taxon-name-part taxon-name-part-type="genus" reg="Ampycella">Ampycella</tp:taxon-name-part><tp:taxon-name-part taxon-name-part-type="species" reg="fortunata">fortunata</tp:taxon-name-part></tp:taxon-name></italic> sp. nov.</p></tp:treatment-sec><tp:treatment-sec sec-type="diagnosis" id="SECID0ETQAI"><title>Diagnosis.</title><p>Outline of <abbrev xmlns:xlink="http://www.w3.org/1999/xlink" xlink:title="dorsal scutum" id="ABBRID0EZQAI" xlink:type="simple">DS</abbrev> type alpha; four mesotergal areas well defined and unarmed; <abbrev xmlns:xlink="http://www.w3.org/1999/xlink" xlink:title="dorsal scutum" id="ABBRID0E4QAI" xlink:type="simple">DS</abbrev> with small yellowish tubercle on the lateral margins (Fig. <xref ref-type="fig" rid="F10">10A, B, F</xref>). Free tergites II and III with a posteromedial spine (Fig. <xref ref-type="fig" rid="F11">11B</xref>). Penis (only known to <italic><tp:taxon-name><tp:taxon-name-part taxon-name-part-type="genus" reg="Ampycella">A.</tp:taxon-name-part><tp:taxon-name-part taxon-name-part-type="species" reg="fortunata">fortunata</tp:taxon-name-part></tp:taxon-name></italic> sp. nov.): <abbrev xmlns:xlink="http://www.w3.org/1999/xlink" xlink:title="ventral plate" id="ABBRID0EURAI" xlink:type="simple">VP</abbrev> sub-rectangular with medial constriction, giving it a guitar-shaped appearance, and distal border without cleft; <abbrev xmlns:xlink="http://www.w3.org/1999/xlink" xlink:title="macrosetae of penis" id="ABBRID0EYRAI" xlink:type="simple">MS</abbrev>-A1–A3 in the medial portion of the <abbrev xmlns:xlink="http://www.w3.org/1999/xlink" xlink:title="ventral plate" id="ABBRID0E3RAI" xlink:type="simple">VP</abbrev>; <abbrev xmlns:xlink="http://www.w3.org/1999/xlink" xlink:title="macrosetae of penis" id="ABBRID0EASAI" xlink:type="simple">MS</abbrev>-B absent; <abbrev xmlns:xlink="http://www.w3.org/1999/xlink" xlink:title="macrosetae of penis" id="ABBRID0EESAI" xlink:type="simple">MS</abbrev>-C1–C3 distally located, similar to each other; <abbrev xmlns:xlink="http://www.w3.org/1999/xlink" xlink:title="macrosetae of penis" id="ABBRID0EISAI" xlink:type="simple">MS</abbrev>-D1 as large as <abbrev xmlns:xlink="http://www.w3.org/1999/xlink" xlink:title="macrosetae of penis" id="ABBRID0EMSAI" xlink:type="simple">MS</abbrev>-A similar to each other, medially located and pointing distally. Stylus clearly differentiated from the glans, slightly curved in the distal portion (Fig. <xref ref-type="fig" rid="F12">12</xref>).</p><fig id="F10" position="float" orientation="portrait"><object-id xmlns:xlink="http://www.w3.org/1999/xlink" content-type="doi" xlink:type="simple">10.3897/zookeys.1175.102485.figure10</object-id><object-id xmlns:xlink="http://www.w3.org/1999/xlink" content-type="arpha" xlink:type="simple">3477AAEE-E34E-5062-BED6-01735A7A5045</object-id><label>Figure 10.</label><caption><p><italic><tp:taxon-name><tp:taxon-name-part taxon-name-part-type="genus" reg="Ampycella">Ampycella</tp:taxon-name-part><tp:taxon-name-part taxon-name-part-type="species" reg="fortunata">fortunata</tp:taxon-name-part></tp:taxon-name></italic> sp. nov., male holotype (<named-content xmlns:xlink="http://www.w3.org/1999/xlink" content-type="dwc:institutional_code" xlink:title="Colección de Insectos de la Universidad del Quindío" xlink:href="http://grbio.org/institution/universidad-del-quind%C3%ADo" xlink:type="simple">CIUQ</named-content>-020635) <bold>A</bold> dorsal view <bold>B</bold> lateral view <bold>C</bold> ventral view <bold>D</bold> right pedipalp: mesal view <bold>E</bold> ditto, ectal view. Female paratype (<named-content xmlns:xlink="http://www.w3.org/1999/xlink" content-type="dwc:institutional_code" xlink:title="Colección de Insectos de la Universidad del Quindío" xlink:href="http://grbio.org/institution/universidad-del-quind%C3%ADo" xlink:type="simple">CIUQ</named-content>-020636): <bold>F</bold> dorsal view. Scale bars: 1 mm.</p></caption><graphic xmlns:xlink="http://www.w3.org/1999/xlink" xlink:href="zookeys-1175-223_article-102485__-g010.jpg" position="float" orientation="portrait" xlink:type="simple" id="oo_893712.jpg"><uri content-type="original_file" xlink:type="simple">https://binary.pensoft.net/fig/893712</uri></graphic></fig><fig id="F11" position="float" orientation="portrait"><object-id xmlns:xlink="http://www.w3.org/1999/xlink" content-type="doi" xlink:type="simple">10.3897/zookeys.1175.102485.figure11</object-id><object-id xmlns:xlink="http://www.w3.org/1999/xlink" content-type="arpha" xlink:type="simple">9698DB7F-CF0A-548E-8BD9-2904B05C71E9</object-id><label>Figure 11.</label><caption><p><italic><tp:taxon-name><tp:taxon-name-part taxon-name-part-type="genus" reg="Ampycella">Ampycella</tp:taxon-name-part><tp:taxon-name-part taxon-name-part-type="species" reg="fortunata">fortunata</tp:taxon-name-part></tp:taxon-name></italic> sp. nov., male holotype (<named-content xmlns:xlink="http://www.w3.org/1999/xlink" content-type="dwc:institutional_code" xlink:title="Colección de Insectos de la Universidad del Quindío" xlink:href="http://grbio.org/institution/universidad-del-quind%C3%ADo" xlink:type="simple">CIUQ</named-content>-020635) <bold>A</bold> habitus, dorsal view <bold>B</bold> habitus, lateral view <bold>C–F</bold> tarsus I–IV, retrolateral view <bold>G</bold> right trochanter and femur IV, dorsal view <bold>H</bold> patella and tibia IV, dorsal view. Scale bars: 1 mm.</p></caption><graphic xmlns:xlink="http://www.w3.org/1999/xlink" xlink:href="zookeys-1175-223_article-102485__-g011.jpg" position="float" orientation="portrait" xlink:type="simple" id="oo_893713.jpg"><uri content-type="original_file" xlink:type="simple">https://binary.pensoft.net/fig/893713</uri></graphic></fig><fig id="F12" position="float" orientation="portrait"><object-id xmlns:xlink="http://www.w3.org/1999/xlink" content-type="doi" xlink:type="simple">10.3897/zookeys.1175.102485.figure12</object-id><object-id xmlns:xlink="http://www.w3.org/1999/xlink" content-type="arpha" xlink:type="simple">3DFBE161-458A-5034-BB74-86C295494555</object-id><label>Figure 12.</label><caption><p><italic><tp:taxon-name><tp:taxon-name-part taxon-name-part-type="genus" reg="Ampycella">Ampycella</tp:taxon-name-part><tp:taxon-name-part taxon-name-part-type="species" reg="fortunata">fortunata</tp:taxon-name-part></tp:taxon-name></italic> sp. nov., male paratype (<named-content xmlns:xlink="http://www.w3.org/1999/xlink" content-type="dwc:institutional_code" xlink:title="Colección de Insectos de la Universidad del Quindío" xlink:href="http://grbio.org/institution/universidad-del-quind%C3%ADo" xlink:type="simple">CIUQ</named-content>-020637), penis <bold>A, B</bold> lateral view <bold>C, D</bold> ventral view <bold>E, F</bold> dorsolateral view. Figures not scaled.</p></caption><graphic xmlns:xlink="http://www.w3.org/1999/xlink" xlink:href="zookeys-1175-223_article-102485__-g012.jpg" position="float" orientation="portrait" xlink:type="simple" id="oo_893714.jpg"><uri content-type="original_file" xlink:type="simple">https://binary.pensoft.net/fig/893714</uri></graphic></fig></tp:treatment-sec></tp:taxon-treatment>
