# Supplementary material for: ﻿Mapping the distribution of armored harvestmen (Opiliones, Laniatores) in Colombia: updated list of species, taxonomic contributions, and insight of diversity in protected areas
Source: Zookeys. 2023 Aug 17;1175:223–84. doi: 10.3897/zookeys.1175.102485 (PMC10450457; doi:10.3897/zookeys.1175.102485)
Supplement: XML Treatment for Ampycella fortunata [file zookeys.1175.102485-treatment6.xml]

<!DOCTYPE tp:taxon-treatment
  PUBLIC "-//TaxonX//DTD Taxonomic Treatment Publishing DTD v0 20100105//EN" "tax-treatment-NSO.dtd">
<tp:taxon-treatment xmlns:tp="http://www.plazi.org/taxpub"><tp:treatment-meta><kwd-group><label>Taxon classification</label><kwd>
                  <named-content content-type="kingdom">Animalia</named-content>
                </kwd><kwd>
                  <named-content content-type="order">Opiliones</named-content>
                </kwd><kwd>
                  <named-content content-type="family">Ampycidae</named-content>
                </kwd></kwd-group><mixed-citation publication-type="journal"><person-group><name><surname>Villarreal</surname><given-names>Osvaldo</given-names></name><name><surname>Ahumada-C.</surname><given-names>Daniela</given-names></name><name><surname>Delgado-Santa</surname><given-names>Leonardo</given-names></name></person-group><article-title>﻿Mapping the distribution of armored harvestmen (<tp:taxon-name><tp:taxon-name-part taxon-name-part-type="order">Opiliones</tp:taxon-name-part></tp:taxon-name>, <tp:taxon-name><tp:taxon-name-part taxon-name-part-type="suborder">Laniatores</tp:taxon-name-part></tp:taxon-name>) in Colombia: updated list of species, taxonomic contributions, and insight of diversity in protected areas</article-title><source>Zookeys</source><day>17</day><month>08</month><year>2023</year><volume>1175</volume><fpage>223</fpage><lpage>284</lpage><pub-id pub-id-type="doi">10.3897/zookeys.1175.102485</pub-id></mixed-citation></tp:treatment-meta><tp:nomenclature><label>﻿</label><tp:taxon-name>
                <object-id xmlns:xlink="http://www.w3.org/1999/xlink" content-type="arpha" xlink:type="simple">0B6A1434-DA4F-5613-8D49-98B0910DCA81</object-id>
                <tp:taxon-name-part taxon-name-part-type="genus" reg="Ampycella">Ampycella</tp:taxon-name-part>
                <tp:taxon-name-part taxon-name-part-type="species" reg="fortunata">fortunata</tp:taxon-name-part>
                <object-id xmlns:xlink="http://www.w3.org/1999/xlink" content-type="zoobank" xlink:type="simple">https://zoobank.org/89231F4C-833A-4627-A866-2F33D9849AE0</object-id>
              </tp:taxon-name><tp:taxon-status xmlns:xlink="http://www.w3.org/1999/xlink" xlink:type="simple">sp. nov.</tp:taxon-status><xref ref-type="fig" rid="F10">Figs 10</xref><xref ref-type="fig" rid="F11">, 11</xref><xref ref-type="fig" rid="F12">, 12</xref></tp:nomenclature><tp:treatment-sec sec-type="material" id="SECID0E4XAI"><title>Material examined.</title><p>• <bold><italic>Holotype</italic></bold>: ♂ (<named-content xmlns:xlink="http://www.w3.org/1999/xlink" content-type="dwc:institutional_code" xlink:title="Colección de Insectos de la Universidad del Quindío" xlink:href="http://grbio.org/institution/universidad-del-quind%C3%ADo" xlink:type="simple">CIUQ</named-content>-020635), Colombia – Valle del Cauca, Buenaventura, (<named-content xmlns:xlink="http://www.w3.org/1999/xlink" content-type="dwc:verbatimCoordinates" xlink:type="simple"><named-content content-type="geo-json" specific-use="{&#34;type&#34;:&#34;Point&#34;,&#34;coordinates&#34;:[-77.243600,3.837500]}" id="NCID0ENYAI" xlink:type="simple">3.8375, -77.2436</named-content></named-content>); 56 m; 12 Nov. 2022; (A. L. García, L. Delgado-Santa leg.). • <bold><italic>Paratypes</italic></bold>: • 1 ♀ (<named-content xmlns:xlink="http://www.w3.org/1999/xlink" content-type="dwc:institutional_code" xlink:title="Colección de Insectos de la Universidad del Quindío" xlink:href="http://grbio.org/institution/universidad-del-quind%C3%ADo" xlink:type="simple">CIUQ</named-content>-020636), same data as the holotype • 2 ♂♂ (<named-content xmlns:xlink="http://www.w3.org/1999/xlink" content-type="dwc:institutional_code" xlink:title="Colección de Insectos de la Universidad del Quindío" xlink:href="http://grbio.org/institution/universidad-del-quind%C3%ADo" xlink:type="simple">CIUQ</named-content>-020637; <named-content xmlns:xlink="http://www.w3.org/1999/xlink" content-type="dwc:institutional_code" xlink:title="Colección de Insectos de la Universidad del Quindío" xlink:href="http://grbio.org/institution/universidad-del-quind%C3%ADo" xlink:type="simple">CIUQ</named-content>-020638) same data as the holotype.</p></tp:treatment-sec><tp:treatment-sec sec-type="diagnosis" id="SECID0EBZAI"><title>Diagnosis.</title><p><italic><tp:taxon-name><tp:taxon-name-part taxon-name-part-type="genus" reg="Ampycella">Ampycella</tp:taxon-name-part><tp:taxon-name-part taxon-name-part-type="species" reg="fortunata">fortunata</tp:taxon-name-part></tp:taxon-name></italic> sp. nov. can be distinguished from the other two species of the genus by the size ratio between the spines on the free tergites: spine on free tergite II larger than the spine on free tergite III (Figs <xref ref-type="fig" rid="F10">10A, B, F</xref>, <xref ref-type="fig" rid="F11">11A, B</xref>) (vs III larger than II). Additionally, it can be distinguished from <italic><tp:taxon-name><tp:taxon-name-part taxon-name-part-type="genus" reg="Ampycella">A.</tp:taxon-name-part><tp:taxon-name-part taxon-name-part-type="species" reg="frizzellae">frizzellae</tp:taxon-name-part></tp:taxon-name></italic> by having a low ocularium with two small tubercles (vs high ocularium with two erect spines) and the entire scutal area II (vs divided into three lobes); and from <italic><tp:taxon-name><tp:taxon-name-part taxon-name-part-type="genus" reg="Ampycella">A.</tp:taxon-name-part><tp:taxon-name-part taxon-name-part-type="species" reg="spiniventris">spiniventris</tp:taxon-name-part></tp:taxon-name></italic> for having the anterolateral part of scutal area II projected forwards, anterior to the middle part (vs anterolateral parts similar to the medial portion), and having longer dorsal spines on the coxa IV.</p></tp:treatment-sec><tp:treatment-sec sec-type="description" id="SECID0EQ1AI"><title>Description.</title><p><bold><italic>Measurements of body and appendages</italic>.</bold> Holotype: (<named-content xmlns:xlink="http://www.w3.org/1999/xlink" content-type="dwc:institutional_code" xlink:title="Colección de Insectos de la Universidad del Quindío" xlink:href="http://grbio.org/institution/universidad-del-quind%C3%ADo" xlink:type="simple">CIUQ</named-content>-020635) <abbrev xmlns:xlink="http://www.w3.org/1999/xlink" xlink:title="dorsal scutum length" id="ABBRID0E61AI" xlink:type="simple">DSL</abbrev> = 3.5, <abbrev xmlns:xlink="http://www.w3.org/1999/xlink" xlink:title="carapace length" id="ABBRID0ED2AI" xlink:type="simple">CL</abbrev> = 1.5, <abbrev xmlns:xlink="http://www.w3.org/1999/xlink" xlink:title="maximum abdominal scutum length" id="ABBRID0EH2AI" xlink:type="simple">AL</abbrev> = 1.6, <abbrev xmlns:xlink="http://www.w3.org/1999/xlink" xlink:title="maximum carapace width" id="ABBRID0EL2AI" xlink:type="simple">CW</abbrev> = 1.6, <abbrev xmlns:xlink="http://www.w3.org/1999/xlink" xlink:title="maximum abdominal scutum width" id="ABBRID0EP2AI" xlink:type="simple">AW</abbrev> = 3.2, <abbrev xmlns:xlink="http://www.w3.org/1999/xlink" xlink:title="inter ocular distance" id="ABBRID0ET2AI" xlink:type="simple">IOD</abbrev> = 0.4, <abbrev xmlns:xlink="http://www.w3.org/1999/xlink" xlink:title="basichelicerite length" id="ABBRID0EX2AI" xlink:type="simple">BaCh</abbrev> = 0.5, <abbrev xmlns:xlink="http://www.w3.org/1999/xlink" xlink:title="pedipalpal femur" id="ABBRID0E22AI" xlink:type="simple">FePp</abbrev> = 1.1; <abbrev xmlns:xlink="http://www.w3.org/1999/xlink" xlink:title="pedipalpal patella" id="ABBRID0E62AI" xlink:type="simple">PaPp</abbrev> = 0.6, <abbrev xmlns:xlink="http://www.w3.org/1999/xlink" xlink:title="pedipalpal tibia" id="ABBRID0ED3AI" xlink:type="simple">TiPp</abbrev> = 0.6, <abbrev xmlns:xlink="http://www.w3.org/1999/xlink" xlink:title="pedipalpal tarsus" id="ABBRID0EH3AI" xlink:type="simple">TaPp</abbrev> = 0.5, <abbrev xmlns:xlink="http://www.w3.org/1999/xlink" xlink:title="pedipalp claw" id="ABBRID0EL3AI" xlink:type="simple">ClPp</abbrev> = 0.3, <abbrev xmlns:xlink="http://www.w3.org/1999/xlink" xlink:title="femur length I" id="ABBRID0EP3AI" xlink:type="simple">FeL I</abbrev> = 1.7, <abbrev xmlns:xlink="http://www.w3.org/1999/xlink" xlink:title="femur length II" id="ABBRID0ET3AI" xlink:type="simple">FeL II</abbrev> = 2.8, <abbrev xmlns:xlink="http://www.w3.org/1999/xlink" xlink:title="femur length III" id="ABBRID0EX3AI" xlink:type="simple">FeL III</abbrev> = 2.2, <abbrev xmlns:xlink="http://www.w3.org/1999/xlink" xlink:title="femur length IV" id="ABBRID0E23AI" xlink:type="simple">FeL IV</abbrev> = 2.4, <abbrev xmlns:xlink="http://www.w3.org/1999/xlink" xlink:title="tibia length I" id="ABBRID0E63AI" xlink:type="simple">TiL I</abbrev> = 1.3, <abbrev xmlns:xlink="http://www.w3.org/1999/xlink" xlink:title="tibia length II" id="ABBRID0ED4AI" xlink:type="simple">TiL II</abbrev> = 2.2, <abbrev xmlns:xlink="http://www.w3.org/1999/xlink" xlink:title="tibia length III" id="ABBRID0EH4AI" xlink:type="simple">TiL III</abbrev> = 1.4, <abbrev xmlns:xlink="http://www.w3.org/1999/xlink" xlink:title="tibia length IV" id="ABBRID0EL4AI" xlink:type="simple">TiL IV</abbrev> = 1.4. Paratype: (<named-content xmlns:xlink="http://www.w3.org/1999/xlink" content-type="dwc:institutional_code" xlink:title="Colección de Insectos de la Universidad del Quindío" xlink:href="http://grbio.org/institution/universidad-del-quind%C3%ADo" xlink:type="simple">CIUQ</named-content>-020636 ♀) <abbrev xmlns:xlink="http://www.w3.org/1999/xlink" xlink:title="dorsal scutum length" id="ABBRID0ET4AI" xlink:type="simple">DSL</abbrev> = 3.5, <abbrev xmlns:xlink="http://www.w3.org/1999/xlink" xlink:title="carapace length" id="ABBRID0EX4AI" xlink:type="simple">CL</abbrev> = 1.4, <abbrev xmlns:xlink="http://www.w3.org/1999/xlink" xlink:title="maximum abdominal scutum length" id="ABBRID0E24AI" xlink:type="simple">AL</abbrev> = 2.0, <abbrev xmlns:xlink="http://www.w3.org/1999/xlink" xlink:title="maximum carapace width" id="ABBRID0E64AI" xlink:type="simple">CW</abbrev> = 1.7, <abbrev xmlns:xlink="http://www.w3.org/1999/xlink" xlink:title="maximum abdominal scutum width" id="ABBRID0ED5AI" xlink:type="simple">AW</abbrev> = 3.4, <abbrev xmlns:xlink="http://www.w3.org/1999/xlink" xlink:title="inter ocular distance" id="ABBRID0EH5AI" xlink:type="simple">IOD</abbrev> = 0.4, <abbrev xmlns:xlink="http://www.w3.org/1999/xlink" xlink:title="basichelicerite length" id="ABBRID0EL5AI" xlink:type="simple">BaCh</abbrev> = 0.5, <abbrev xmlns:xlink="http://www.w3.org/1999/xlink" xlink:title="pedipalpal femur" id="ABBRID0EP5AI" xlink:type="simple">FePp</abbrev> = 1.1; <abbrev xmlns:xlink="http://www.w3.org/1999/xlink" xlink:title="pedipalpal patella" id="ABBRID0ET5AI" xlink:type="simple">PaPp</abbrev> = 0.6, <abbrev xmlns:xlink="http://www.w3.org/1999/xlink" xlink:title="pedipalpal tibia" id="ABBRID0EX5AI" xlink:type="simple">TiPp</abbrev> = 0.7, <abbrev xmlns:xlink="http://www.w3.org/1999/xlink" xlink:title="pedipalpal tarsus" id="ABBRID0E25AI" xlink:type="simple">TaPp</abbrev> = 0.5; <abbrev xmlns:xlink="http://www.w3.org/1999/xlink" xlink:title="pedipalp claw" id="ABBRID0E65AI" xlink:type="simple">ClPp</abbrev> = 0.3, <abbrev xmlns:xlink="http://www.w3.org/1999/xlink" xlink:title="femur" id="ABBRID0ED6AI" xlink:type="simple">Fe</abbrev> I = 1.4, <abbrev xmlns:xlink="http://www.w3.org/1999/xlink" xlink:title="femur length II" id="ABBRID0EH6AI" xlink:type="simple">FeL II</abbrev> = 2.7, <abbrev xmlns:xlink="http://www.w3.org/1999/xlink" xlink:title="femur length III" id="ABBRID0EL6AI" xlink:type="simple">FeL III</abbrev> = 2.1, <abbrev xmlns:xlink="http://www.w3.org/1999/xlink" xlink:title="femur length IV" id="ABBRID0EP6AI" xlink:type="simple">FeL IV</abbrev> = 2.4, <abbrev xmlns:xlink="http://www.w3.org/1999/xlink" xlink:title="tibia length I" id="ABBRID0ET6AI" xlink:type="simple">TiL I</abbrev> = 1.2, <abbrev xmlns:xlink="http://www.w3.org/1999/xlink" xlink:title="tibia length II" id="ABBRID0EX6AI" xlink:type="simple">TiL II</abbrev> = 2.2, <abbrev xmlns:xlink="http://www.w3.org/1999/xlink" xlink:title="tibia length III" id="ABBRID0E26AI" xlink:type="simple">TiL III</abbrev> = 1.3, <abbrev xmlns:xlink="http://www.w3.org/1999/xlink" xlink:title="tibia length IV" id="ABBRID0E66AI" xlink:type="simple">TiL IV</abbrev> = 1.5. Paratypes: (<named-content xmlns:xlink="http://www.w3.org/1999/xlink" content-type="dwc:institutional_code" xlink:title="Colección de Insectos de la Universidad del Quindío" xlink:href="http://grbio.org/institution/universidad-del-quind%C3%ADo" xlink:type="simple">CIUQ</named-content>-020637; <named-content xmlns:xlink="http://www.w3.org/1999/xlink" content-type="dwc:institutional_code" xlink:title="Colección de Insectos de la Universidad del Quindío" xlink:href="http://grbio.org/institution/universidad-del-quind%C3%ADo" xlink:type="simple">CIUQ</named-content>-020638, 2 ♂♂, min–max) <abbrev xmlns:xlink="http://www.w3.org/1999/xlink" xlink:title="dorsal scutum length" id="ABBRID0ELABI" xlink:type="simple">DSL</abbrev> = 3.3–3.4, <abbrev xmlns:xlink="http://www.w3.org/1999/xlink" xlink:title="carapace length" id="ABBRID0EPABI" xlink:type="simple">CL</abbrev> = 1.4–1.4, <abbrev xmlns:xlink="http://www.w3.org/1999/xlink" xlink:title="maximum abdominal scutum length" id="ABBRID0ETABI" xlink:type="simple">AL</abbrev> = 1.6–1.6, <abbrev xmlns:xlink="http://www.w3.org/1999/xlink" xlink:title="maximum carapace width" id="ABBRID0EXABI" xlink:type="simple">CW</abbrev> = 1.6–1.6, <abbrev xmlns:xlink="http://www.w3.org/1999/xlink" xlink:title="maximum abdominal scutum width" id="ABBRID0E2ABI" xlink:type="simple">AW</abbrev> = 3.2–3.2, <abbrev xmlns:xlink="http://www.w3.org/1999/xlink" xlink:title="inter ocular distance" id="ABBRID0E6ABI" xlink:type="simple">IOD</abbrev> = 0.4–0.4, <abbrev xmlns:xlink="http://www.w3.org/1999/xlink" xlink:title="basichelicerite length" id="ABBRID0EDBBI" xlink:type="simple">BaCh</abbrev> = 0.4–0.4, <abbrev xmlns:xlink="http://www.w3.org/1999/xlink" xlink:title="pedipalpal femur" id="ABBRID0EHBBI" xlink:type="simple">FePp</abbrev> = 1.1–1.1; <abbrev xmlns:xlink="http://www.w3.org/1999/xlink" xlink:title="pedipalpal patella" id="ABBRID0ELBBI" xlink:type="simple">PaPp</abbrev> = 0.5–0.6, <abbrev xmlns:xlink="http://www.w3.org/1999/xlink" xlink:title="pedipalpal tibia" id="ABBRID0EPBBI" xlink:type="simple">TiPp</abbrev> = 0.5–0.6, <abbrev xmlns:xlink="http://www.w3.org/1999/xlink" xlink:title="pedipalpal tarsus" id="ABBRID0ETBBI" xlink:type="simple">TaPp</abbrev> = 0.5–0.6, <abbrev xmlns:xlink="http://www.w3.org/1999/xlink" xlink:title="pedipalp claw" id="ABBRID0EXBBI" xlink:type="simple">ClPp</abbrev> = 0.3–0.3, <abbrev xmlns:xlink="http://www.w3.org/1999/xlink" xlink:title="femur length I" id="ABBRID0E2BBI" xlink:type="simple">FeL I</abbrev> = 1.3–1.4, <abbrev xmlns:xlink="http://www.w3.org/1999/xlink" xlink:title="femur length II" id="ABBRID0E6BBI" xlink:type="simple">FeL II</abbrev> = 2.5–2.6, <abbrev xmlns:xlink="http://www.w3.org/1999/xlink" xlink:title="femur length III" id="ABBRID0EDCBI" xlink:type="simple">FeL III</abbrev> = 2.1–2.1, <abbrev xmlns:xlink="http://www.w3.org/1999/xlink" xlink:title="femur length IV" id="ABBRID0EHCBI" xlink:type="simple">FeL IV</abbrev> = 2.2–2.3, <abbrev xmlns:xlink="http://www.w3.org/1999/xlink" xlink:title="tibia length I" id="ABBRID0ELCBI" xlink:type="simple">TiL I</abbrev> = 1.1–1.1, <abbrev xmlns:xlink="http://www.w3.org/1999/xlink" xlink:title="tibia length II" id="ABBRID0EPCBI" xlink:type="simple">TiL II</abbrev> = 2.1–2.1, <abbrev xmlns:xlink="http://www.w3.org/1999/xlink" xlink:title="tibia length III" id="ABBRID0ETCBI" xlink:type="simple">TiL III</abbrev> = 1.2–1.3, <abbrev xmlns:xlink="http://www.w3.org/1999/xlink" xlink:title="tibia length IV" id="ABBRID0EXCBI" xlink:type="simple">TiL IV</abbrev> = 1.3–1.4.</p><p><bold>Male holotype (<named-content xmlns:xlink="http://www.w3.org/1999/xlink" content-type="dwc:institutional_code" xlink:title="Colección de Insectos de la Universidad del Quindío" xlink:href="http://grbio.org/institution/universidad-del-quind%C3%ADo" xlink:type="simple">CIUQ</named-content>-020635). <italic>Dorsum</italic></bold> (Figs <xref ref-type="fig" rid="F10">10A, B</xref>, <xref ref-type="fig" rid="F11">11A, B</xref>). <abbrev xmlns:xlink="http://www.w3.org/1999/xlink" xlink:title="dorsal scutum" id="ABBRID0ENDBI" xlink:type="simple">DS</abbrev> outline type alpha. Dorsal scutum widest at scutal area II; lateral borders of dorsal scutum with yellowish granules only on the middle region. Carapace mostly smooth, with a group of granules on the posterior region. Ocularium located slightly posterior to the ozopores, with a paramedian pair of small tubercles. Mesotergum well delimited, divided into four well-marked areas: I divided medially into left and right halves, with a medial large tubercle on each half and one small lateral tubercle and two anterior granules on each side; II and III entire, with a paramedian pair of large tubercles and two to three pairs on each side; IV divided into two halves, with four tubercles on each side. Posterior border of the <abbrev xmlns:xlink="http://www.w3.org/1999/xlink" xlink:title="dorsal scutum" id="ABBRID0ERDBI" xlink:type="simple">DS</abbrev> substraight, with a row of tubercles. Free tergites I with a row of tubercles; II and III with a medial large spine (spine in II larger than in III) and some lateral tubercles, some of them yellowish colored.</p><p><bold><italic>Venter</italic></bold> (Figs <xref ref-type="fig" rid="F10">10B, C</xref>, <xref ref-type="fig" rid="F11">11B</xref>). Stigmatic area with the posterior border convex, unarmed, only with minute granules sparsely distributed. Stigmata large, oval, and subparallel. Coxa I with two rows of large tubercles of different sizes; coxa II longer than coxae I and III, II and III with two rows of low tubercles, the anterior ones more conspicuous; coxa IV strongly backward and widened, conspicuously wider than the anterior coxae, with large tubercles in the posterior and lateral regions. Free sternites each with a row of small tubercles, the lateral larger.</p><p><bold><italic>Chelicerae</italic></bold> (Fig. <xref ref-type="fig" rid="F11">11A</xref>). Chelicerae not swollen. Fixed finger with five teeth. Movable finger with ten teeth, one large tooth and distal inner surface dentate. Mesal side of the base of the fixed finger and near the base of the movable finger with setiferous tubercles of different sizes.</p><p><bold><italic>Pedipalps</italic></bold> (Figs <xref ref-type="fig" rid="F10">10D, E</xref>). Trochanter unarmed. Femur slightly compressed, sub straight in lateral view, unarmed. Patella with one large dorsodistal tubercle and some granules. Tibia shorter than femur, dorsally smooth; tibia mesal II, ectal IIi. Tarsus shorter than tibia, dorsally smooth; tarsus mesal IIi, ectal IiIiii.</p><p><bold><italic>Legs</italic></bold> (Figs <xref ref-type="fig" rid="F10">10A</xref>, <xref ref-type="fig" rid="F11">11C–H</xref>). Coxa I to III with one anterior row of small tubercles; IV with five longitudinal rows and with a very large dorsodistal spiniform tubercle. Trochanters I and II with two prolateral, two retrolateral, and three ventral tubercles; III with three prolateral, three retrolateral, and three ventral tubercles; IV with three prolateral, three retrolateral, and four ventral tubercles. Tubercles of trochanter IV are more conspicuous than the others. Femora I and II without conspicuous ornamentation; femora III and IV with seven rows of spines. Patellae I–IV with small tubercles. Tibiae I–IV straight and with tubercles; IV with a row of conspicuous tubercles. Claws III and IV smooth. Ratio <abbrev xmlns:xlink="http://www.w3.org/1999/xlink" xlink:title="femur" id="ABBRID0EJFBI" xlink:type="simple">Fe</abbrev> IV/<abbrev xmlns:xlink="http://www.w3.org/1999/xlink" xlink:title="dorsal scutum length" id="ABBRID0ENFBI" xlink:type="simple">DSL</abbrev> = 0.69. Tarsal counts 5(3)-5(3), 10(3)-10(3), 6-6, 6-6.</p><p><bold><italic>Penis</italic></bold> (Fig. <xref ref-type="fig" rid="F12">12</xref>). Ventral plate (<abbrev xmlns:xlink="http://www.w3.org/1999/xlink" xlink:title="ventral plate" id="ABBRID0E3FBI" xlink:type="simple">VP</abbrev>) sub-rectangular with medial constriction giving it a guitar-shaped appearance; distal border straight, without distal cleft. Glans + Stylus complex columnar, both parts well differentiated; stylus normally thickened, slightly curved S-shaped. <abbrev xmlns:xlink="http://www.w3.org/1999/xlink" xlink:title="macrosetae of penis" id="ABBRID0EAGBI" xlink:type="simple">MS</abbrev>-A1–A3 aligned in the basal part of the <abbrev xmlns:xlink="http://www.w3.org/1999/xlink" xlink:title="ventral plate" id="ABBRID0EEGBI" xlink:type="simple">VP</abbrev>; <abbrev xmlns:xlink="http://www.w3.org/1999/xlink" xlink:title="macrosetae of penis" id="ABBRID0EIGBI" xlink:type="simple">MS</abbrev>-B absent; <abbrev xmlns:xlink="http://www.w3.org/1999/xlink" xlink:title="macrosetae of penis" id="ABBRID0EMGBI" xlink:type="simple">MS</abbrev>-C1–C3 aligned distally, similar in size and shape; <abbrev xmlns:xlink="http://www.w3.org/1999/xlink" xlink:title="macrosetae of penis" id="ABBRID0EQGBI" xlink:type="simple">MS</abbrev>-D1 large, similar to <abbrev xmlns:xlink="http://www.w3.org/1999/xlink" xlink:title="macrosetae of penis" id="ABBRID0EUGBI" xlink:type="simple">MS</abbrev>-A, distally pointed, <abbrev xmlns:xlink="http://www.w3.org/1999/xlink" xlink:title="macrosetae of penis" id="ABBRID0EYGBI" xlink:type="simple">MS</abbrev>-D2 absent; <abbrev xmlns:xlink="http://www.w3.org/1999/xlink" xlink:title="macrosetae of penis" id="ABBRID0E3GBI" xlink:type="simple">MS</abbrev>-E1-E2 very small, near <abbrev xmlns:xlink="http://www.w3.org/1999/xlink" xlink:title="macrosetae of penis" id="ABBRID0EAHBI" xlink:type="simple">MS</abbrev>-C cluster.</p><p><bold><italic>Coloration (in alcohol)</italic></bold> (Fig. <xref ref-type="fig" rid="F10">10A–E</xref>). Carapace, chelicerae, and legs reticulated Dark yellowish brown (78) on Strong yellowish brown (74), borders of the <abbrev xmlns:xlink="http://www.w3.org/1999/xlink" xlink:title="dorsal scutum" id="ABBRID0EPHBI" xlink:type="simple">DS</abbrev> and free tergites Dark yellowish brown (78). Abdominal scutum Strong yellowish brown (74), with the scutal areas Dark yellowish brown (78); Coxae dorsally reticulated on background Dark orange yellow (72). Pedipalps, reticulated. Stigmatic area with two oval areas Dark orange yellow (72) surrounded by Dark yellowish brown (78). Tarsomeri III and IV Grayish olive (110).</p><p><bold>Female (<named-content xmlns:xlink="http://www.w3.org/1999/xlink" content-type="dwc:institutional_code" xlink:title="Colección de Insectos de la Universidad del Quindío" xlink:href="http://grbio.org/institution/universidad-del-quind%C3%ADo" xlink:type="simple">CIUQ</named-content>-020636)</bold> (Fig. <xref ref-type="fig" rid="F10">10F</xref>). Distinguished from male by carapace broader and the coda wider, genital operculum wider, spines on coxae IV present but less conspicuous than those found in males. and distal spine of femur smaller than in males.</p></tp:treatment-sec><tp:treatment-sec sec-type="distribution" id="SECID0EAIBI"><title>Distribution.</title><p>Known only from the type locality.</p></tp:treatment-sec><tp:treatment-sec sec-type="etymology" id="SECID0EFIBI"><title>Etymology.</title><p><italic>fortunata</italic> is a Latin word that means happy, lucky, and blessed. It is used in reference to the meaning of the name of the type locality Buenaventura.</p></tp:treatment-sec><tp:treatment-sec sec-type="remarks" id="SECID0ENIBI"><title>Remarks.</title><p>Among the known genitalia, only <italic><tp:taxon-name><tp:taxon-name-part taxon-name-part-type="genus" reg="Licornus">Licornus</tp:taxon-name-part><tp:taxon-name-part taxon-name-part-type="species" reg="tama">tama</tp:taxon-name-part></tp:taxon-name></italic> Villarreal &amp; Kury, 2012 and <italic><tp:taxon-name><tp:taxon-name-part taxon-name-part-type="genus" reg="Hernandarioides">Hernandarioides</tp:taxon-name-part><tp:taxon-name-part taxon-name-part-type="species" reg="plana">plana</tp:taxon-name-part></tp:taxon-name></italic> F.O. Pickard-Cambridge, 1905 have an elongated ventral plate. However, both genera have a subtle distal cleft in the distal border of the <abbrev xmlns:xlink="http://www.w3.org/1999/xlink" xlink:title="ventral plate" id="ABBRID0EJJBI" xlink:type="simple">VP</abbrev>, which is not the typical deep cleft seen in the subfamily (e.g., <italic><tp:taxon-name><tp:taxon-name-part taxon-name-part-type="genus" reg="Hexabunus">Hexabunus</tp:taxon-name-part></tp:taxon-name></italic> Roewer, 1913, <italic><tp:taxon-name><tp:taxon-name-part taxon-name-part-type="genus" reg="Hutamaia">Hutamaia</tp:taxon-name-part></tp:taxon-name></italic> Soares &amp; Soares, 1977, <italic><tp:taxon-name><tp:taxon-name-part taxon-name-part-type="genus" reg="Thaumatocranaus">Thaumatocranaus</tp:taxon-name-part></tp:taxon-name></italic> Roewer, 1932). <italic><tp:taxon-name><tp:taxon-name-part taxon-name-part-type="genus" reg="Ampycella">Ampycella</tp:taxon-name-part><tp:taxon-name-part taxon-name-part-type="species" reg="fortunata">fortunata</tp:taxon-name-part></tp:taxon-name></italic> sp. nov. shares the presence of an elongated ventral plate, but it is unique in not having a distal cleft. Additionally, a pair of large, apically pointing <abbrev xmlns:xlink="http://www.w3.org/1999/xlink" xlink:title="macrosetae of penis" id="ABBRID0ENKBI" xlink:type="simple">MS</abbrev>-D is observed in <italic><tp:taxon-name><tp:taxon-name-part taxon-name-part-type="genus" reg="Ampycella">Ampycella</tp:taxon-name-part><tp:taxon-name-part taxon-name-part-type="species" reg="fortunata">fortunata</tp:taxon-name-part></tp:taxon-name></italic>, which is also observed in some of the genera whose genitalia is known (e.g., <italic><tp:taxon-name><tp:taxon-name-part taxon-name-part-type="genus" reg="Hexabunus">Hexabunus</tp:taxon-name-part></tp:taxon-name></italic>, <italic><tp:taxon-name><tp:taxon-name-part taxon-name-part-type="genus" reg="Hernandarioides">Hernandarioides</tp:taxon-name-part></tp:taxon-name></italic> Pickard-Cambridge, 1905).</p></tp:treatment-sec><tp:treatment-sec><!--Section generated to contain objects referenced in tp:taxon-treatment.--><fig id="F10" position="float" orientation="portrait"><object-id xmlns:xlink="http://www.w3.org/1999/xlink" content-type="doi" xlink:type="simple">10.3897/zookeys.1175.102485.figure10</object-id><object-id xmlns:xlink="http://www.w3.org/1999/xlink" content-type="arpha" xlink:type="simple">3477AAEE-E34E-5062-BED6-01735A7A5045</object-id><label>Figure 10.</label><caption><p><italic><tp:taxon-name><tp:taxon-name-part taxon-name-part-type="genus" reg="Ampycella">Ampycella</tp:taxon-name-part><tp:taxon-name-part taxon-name-part-type="species" reg="fortunata">fortunata</tp:taxon-name-part></tp:taxon-name></italic> sp. nov., male holotype (<named-content xmlns:xlink="http://www.w3.org/1999/xlink" content-type="dwc:institutional_code" xlink:title="Colección de Insectos de la Universidad del Quindío" xlink:href="http://grbio.org/institution/universidad-del-quind%C3%ADo" xlink:type="simple">CIUQ</named-content>-020635) <bold>A</bold> dorsal view <bold>B</bold> lateral view <bold>C</bold> ventral view <bold>D</bold> right pedipalp: mesal view <bold>E</bold> ditto, ectal view. Female paratype (<named-content xmlns:xlink="http://www.w3.org/1999/xlink" content-type="dwc:institutional_code" xlink:title="Colección de Insectos de la Universidad del Quindío" xlink:href="http://grbio.org/institution/universidad-del-quind%C3%ADo" xlink:type="simple">CIUQ</named-content>-020636): <bold>F</bold> dorsal view. Scale bars: 1 mm.</p></caption><graphic xmlns:xlink="http://www.w3.org/1999/xlink" xlink:href="zookeys-1175-223_article-102485__-g010.jpg" position="float" orientation="portrait" xlink:type="simple" id="oo_893712.jpg"><uri content-type="original_file" xlink:type="simple">https://binary.pensoft.net/fig/893712</uri></graphic></fig><fig id="F11" position="float" orientation="portrait"><object-id xmlns:xlink="http://www.w3.org/1999/xlink" content-type="doi" xlink:type="simple">10.3897/zookeys.1175.102485.figure11</object-id><object-id xmlns:xlink="http://www.w3.org/1999/xlink" content-type="arpha" xlink:type="simple">9698DB7F-CF0A-548E-8BD9-2904B05C71E9</object-id><label>Figure 11.</label><caption><p><italic><tp:taxon-name><tp:taxon-name-part taxon-name-part-type="genus" reg="Ampycella">Ampycella</tp:taxon-name-part><tp:taxon-name-part taxon-name-part-type="species" reg="fortunata">fortunata</tp:taxon-name-part></tp:taxon-name></italic> sp. nov., male holotype (<named-content xmlns:xlink="http://www.w3.org/1999/xlink" content-type="dwc:institutional_code" xlink:title="Colección de Insectos de la Universidad del Quindío" xlink:href="http://grbio.org/institution/universidad-del-quind%C3%ADo" xlink:type="simple">CIUQ</named-content>-020635) <bold>A</bold> habitus, dorsal view <bold>B</bold> habitus, lateral view <bold>C–F</bold> tarsus I–IV, retrolateral view <bold>G</bold> right trochanter and femur IV, dorsal view <bold>H</bold> patella and tibia IV, dorsal view. Scale bars: 1 mm.</p></caption><graphic xmlns:xlink="http://www.w3.org/1999/xlink" xlink:href="zookeys-1175-223_article-102485__-g011.jpg" position="float" orientation="portrait" xlink:type="simple" id="oo_893713.jpg"><uri content-type="original_file" xlink:type="simple">https://binary.pensoft.net/fig/893713</uri></graphic></fig><fig id="F12" position="float" orientation="portrait"><object-id xmlns:xlink="http://www.w3.org/1999/xlink" content-type="doi" xlink:type="simple">10.3897/zookeys.1175.102485.figure12</object-id><object-id xmlns:xlink="http://www.w3.org/1999/xlink" content-type="arpha" xlink:type="simple">3DFBE161-458A-5034-BB74-86C295494555</object-id><label>Figure 12.</label><caption><p><italic><tp:taxon-name><tp:taxon-name-part taxon-name-part-type="genus" reg="Ampycella">Ampycella</tp:taxon-name-part><tp:taxon-name-part taxon-name-part-type="species" reg="fortunata">fortunata</tp:taxon-name-part></tp:taxon-name></italic> sp. nov., male paratype (<named-content xmlns:xlink="http://www.w3.org/1999/xlink" content-type="dwc:institutional_code" xlink:title="Colección de Insectos de la Universidad del Quindío" xlink:href="http://grbio.org/institution/universidad-del-quind%C3%ADo" xlink:type="simple">CIUQ</named-content>-020637), penis <bold>A, B</bold> lateral view <bold>C, D</bold> ventral view <bold>E, F</bold> dorsolateral view. Figures not scaled.</p></caption><graphic xmlns:xlink="http://www.w3.org/1999/xlink" xlink:href="zookeys-1175-223_article-102485__-g012.jpg" position="float" orientation="portrait" xlink:type="simple" id="oo_893714.jpg"><uri content-type="original_file" xlink:type="simple">https://binary.pensoft.net/fig/893714</uri></graphic></fig></tp:treatment-sec></tp:taxon-treatment>
