# Supplementary material for: ﻿Mapping the distribution of armored harvestmen (Opiliones, Laniatores) in Colombia: updated list of species, taxonomic contributions, and insight of diversity in protected areas
Source: Zookeys. 2023 Aug 17;1175:223–84. doi: 10.3897/zookeys.1175.102485 (PMC10450457; doi:10.3897/zookeys.1175.102485)
Supplement: Supplementary material 1 — List of Laniatores species for Colombia [file zookeys-1175-223_article-102485__-s001.xlsx]

## Sheet: Hoja1
FAMILY	SPECIES	DESCRIPTOR	YEAR	SOURCE	DEPARTMENT	LATITUDE	LONGITUDE	WWF	ECO_CODE	CATEGORY	RUNAP
Agoristenidae	Andrescava sturmi	Roewer, 1963	1963	Kury 2003	Huila	2.025	-75.7564	Magdalena Valley dry forests	NT0221	N/A	N/A
Agoristenidae	Avima scabra	(Roewer, 1963)	1963	Kury 2003	Cundinamarca	4.60972	-74.0817	Magdalena Valley montane forests	NT0136	N/A	N/A
Agoristenidae	Avima troglobia	(Pinto-da-Rocha, 1996)	1996	García and González 2022	La Guajira	10.8347	-72.6762	Cordillera Oriental montane forests	NT0118	Regional Integrated Management Districts (RDIM)	Serrania de Perija
Agoristenidae	Avima tuttifrutti	García & Pastrana-M, 2021	2021	Pérez-González and Kury 2007	Córdoba	8.04333	-76.1003	Cordillera Oriental montane forests	NT0118	National Natural Parks (NNP)	Paramillo
Agoristenidae	Avima venezuelica	Soares & Avram, 1981	1981	García and González 2022	La Guajira	10.8411	-72.6733	Cordillera Oriental montane forests	NT0118	Regional Integrated Management Districts (RDIM)	Serrania de Perija
Agoristenidae	Avima wayuunaiki	García, Vargas & Gutiérrez, 2022	2022	García and González 2022	La Guajira	11.131	-72.79	Guajira-Barranquilla xeric scrub	NT1308	N/A	N/A
Agoristenidae	Barinas guanenta	García & Ahumada-C., 2022	2022	García and Ahumada-C 2022	Santander	6.56226	-73.2379	Magdalena Valley montane forests	NT0136	N/A	N/A
Agoristenidae	Barinas piragua	Ahumada-C. & García, 2020	2020	Ahumada-C and García 2020	Bolívar	9.78125	-75.3002	Guajira-Barranquilla xeric scrub	NT1308	N/A	N/A
Agoristenidae	Barinas piragua	Ahumada-C. & García, 2020	2020	Ahumada-C and García 2020	Bolívar	9.84986	-75.1669	Magdalena-Urabá moist forests	NT0137	N/A	N/A
Agoristenidae	Barinas piragua	Ahumada-C. & García, 2020	2020	Ahumada-C and García 2020	Bolívar	9.8937	-75.2418	Magdalena-Urabá moist forests	NT0137	N/A	N/A
Agoristenidae	Barinas piragua	Ahumada-C. & García, 2020	2020	Ahumada-C and García 2020	Bolívar	10.3085	-75.4387	Amazon-Orinoco-Southern Caribbean mangroves	NT1401	N/A	N/A
Agoristenidae	Barinas piragua	Ahumada-C. & García, 2020	2020	Ahumada-C and García 2020	Bolívar	10.3477	-75.4252	Amazon-Orinoco-Southern Caribbean mangroves	NT1401	N/A	N/A
Agoristenidae	Barinas piragua	Ahumada-C. & García, 2020	2020	Ahumada-C and García 2020	Magdalena	11.134	-74.1027	Santa Marta montane forests	NT0159	N/A	N/A
Agoristenidae	Barinas piragua	Ahumada-C. & García, 2020	2020	García and Ahumada-C 2022	La Guajira	11.1259	-72.7853	Guajira-Barranquilla xeric scrub	NT1308	N/A	N/A
Agoristenidae	Leptostygnus leptochirus	Mello-Leitão, 1940	1940	García and Ahumada-C 2022	Norte de Santander	7.9075	-72.5047	Catatumbo moist forests	NT0108	N/A	N/A
Agoristenidae	Leptostygnus yarigui	Garcia & Villarreal, 2020	2020	García and Ahumada-C 2022	Santander	6.68892	-73.4389	Magdalena Valley montane forests	NT0136	N/A	N/A
Agoristenidae	Leptostygnus yarigui	Garcia & Villarreal, 2020	2020	García and Ahumada-C 2022	Santander	6.69806	-73.5111	Magdalena Valley montane forests	NT0136	Regional Integrated Management Districts (RDIM)	Serrania de los Yariguies
Agoristenidae	Leptostygnus yarigui	Garcia & Villarreal, 2020	2020	García and Ahumada-C 2022	Santander	6.8434	-73.3909	Magdalena Valley montane forests	NT0136	Regional Integrated Management Districts (RDIM)	Serrania de los Yariguies
Agoristenidae	Muscopilio onod	Villarreal & García, 2021	2021	Villarreal and García 2021	Cundinamarca	4.56575	-74.3174	Magdalena Valley montane forests	NT0136	Regional Integrated Management Districts (RDIM)	Sector Salto del Tequendama y Cerro Manjui
Agoristenidae	Nemastygnus ovalis	Roewer, 1929	1929	Kury 2003	Cundinamarca	4.60972	-74.0817	Magdalena Valley montane forests	NT0136	N/A	N/A
Agoristenidae	Paravima lokura	García & Villarreal, 2023	2023	García & Villarreal, 2023	Norte de Santander	7.26214	-72.2506	Cordillera Oriental montane forests	NT0118
Agoristenidae	Paravima magistri	García & Villarreal, 2023	2023	García & Villarreal, 2023	Cundinamarca	4.56071	-74.3137	Magdalena Valley montane forests	NT0136
Agoristenidae	Sabanilla ornata	Roewer, 1913	1913	Kury 2003	Atlántico	11.0386	-74.92	Guajira-Barranquilla xeric scrub	NT1308	N/A	N/A
Agoristenidae	Vima panita	García & Kury, 2020	2020	García and Kury 2020	Caquetá	1.49948	-75.6555	Napo moist forests	NT0142	N/A	N/A
Cosmetidae	Cosmetus acanti	Medrano, Kury & Martínez, 2021	2021	Medrano et al. 2021	Chocó	8.63139	-77.3565	Chocó-Darién moist forests	NT0115	N/A	N/A
Cosmetidae	Cosmetus villarreali	Medrano, Kury & Martínez, 2021	2021	Medrano et al. 2021	Chocó	8.63972	-77.3504	Chocó-Darién moist forests	NT0115	N/A	N/A
Cosmetidae	Cynorta calcarapicalis	Roewer, 1912	1912	Kury 2003	Bolívar	10.25	-74.9167	Sinú Valley dry forests	NT0229	N/A	N/A
Cosmetidae	Cynorta calcarapicalis	Roewer, 1912	1912	Kury 2003	Cundinamarca	4.63028	-74.4625	Magdalena Valley montane forests	NT0136	N/A	N/A
Cosmetidae	Cynorta clavipus	Roewer, 1928	1928	Kury 2003	?	?	?	?	?	N/A	N/A
Cosmetidae	Cynorta clunipecten	Roewer, 1947	1947	Kury 2003	?	?	?	?	?	N/A	N/A
Cosmetidae	Cynorta dariensis	Roewer, 1925	1925	Kury 2003	Chocó	7.15778	-76.9708	Chocó-Darién moist forests	NT0115	N/A	N/A
Cosmetidae	Cynorta lateralis	Roewer, 1928	1928	Kury 2003	Chocó	7.15778	-76.9708	Chocó-Darién moist forests	NT0115	N/A	N/A
Cosmetidae	Cynorta maculorum	Goodnight & Goodnight, 1943	1943	Kury 2003	?	?	?	?	?	N/A	N/A
Cosmetidae	Cynorta rorida	Roewer, 1928	1928	Kury 2003	Chocó	7.15778	-76.9708	Chocó-Darién moist forests	NT0115	N/A	N/A
Cosmetidae	Cynorta simplex	Roewer, 1928	1928	Kury 2003	?	?	?	?	?	N/A	N/A
Cosmetidae	Cynortellina lineata	Roewer, 1915	1915	Kury 2003	Tolima	?	?	?	?	N/A	N/A
Cosmetidae	Cynortosoma reticulatum	Roewer, 1947	1947	Kury 2003	Tolima	?	?	?	?	N/A	N/A
Cosmetidae	Erginulus australis	(Roewer, 1916)	1916	Kury 2003	?	?	?	?	?	N/A	N/A
Cosmetidae	Eucynorta quadripustulata	(Simon, 1879)	1879	Ahumada-C et al. 2022	Atlántico	10.7674	-75.0128	Guajira-Barranquilla xeric scrub	NT1308	N/A	N/A
Cosmetidae	Eucynorta quadripustulata	(Simon, 1879)	1879	Ahumada-C et al. 2022	Atlántico	10.9213	-74.9425	Guajira-Barranquilla xeric scrub	NT1308	N/A	N/A
Cosmetidae	Eucynorta quadripustulata	(Simon, 1879)	1879	Ahumada-C et al. 2022	Bolívar	9.88791	-76.5791	Magdalena-Urabá moist forests	NT0137	N/A	N/A
Cosmetidae	Eucynorta quadripustulata	(Simon, 1879)	1879	Ahumada-C et al. 2022	Bolívar	10.3085	-75.4387	Amazon-Orinoco-Southern Caribbean mangroves	NT1401	N/A	N/A
Cosmetidae	Eucynorta quadripustulata	(Simon, 1879)	1879	Ahumada-C et al. 2022	Bolívar	10.3477	-75.4252	Amazon-Orinoco-Southern Caribbean mangroves	NT1401	N/A	N/A
Cosmetidae	Eucynorta quadripustulata	(Simon, 1879)	1879	Ahumada-C et al. 2022	Bolívar	10.698	-75.288	Guajira-Barranquilla xeric scrub	NT1308	N/A	N/A
Cosmetidae	Eucynorta quadripustulata	(Simon, 1879)	1879	Ahumada-C et al. 2022	Cesar	10.5574	-73.2742	Guajira-Barranquilla xeric scrub	NT1308	Regional Natural Park (RNP)	Los Besotes
Cosmetidae	Eucynorta quadripustulata	(Simon, 1879)	1879	Ahumada-C et al. 2022	La Guajira	11.1713	-72.4074	Cordillera Oriental montane forests	NT0118	Regional Protective Forest Reserve (RPFR)	Montes de Oca
Cosmetidae	Eucynorta quadripustulata	(Simon, 1879)	1879	Ahumada-C et al. 2022	Magdalena	10.575	-74.1185	Sinú Valley dry forests	NT0229	N/A	N/A
Cosmetidae	Eucynorta quadripustulata	(Simon, 1879)	1879	Ahumada-C et al. 2022	Magdalena	11.2352	-74.0717	Guajira-Barranquilla xeric scrub	NT1308	N/A	N/A
Cosmetidae	Eucynorta venosa	Roewer, 1928	1928	Kury 2003	Chocó	7.15778	-76.9708	Chocó-Darién moist forests	NT0115	N/A	N/A
Cosmetidae	Eucynortella orbicularis	Roewer, 1947	1947	Kury 2003	?	?	?	?	?	N/A	N/A
Cosmetidae	Eucynortula ypsilon	Roewer, 1925	1925	Kury 2003	Chocó	7.15778	-76.9708	Chocó-Darién moist forests	NT0115	N/A	N/A
Cosmetidae	Eulibitia castor	Medrano & Kury, 2017	2017	Medrano and Kury 2017	Boyacá	5.40307	-72.743	Cordillera Oriental montane forests	NT0118	N/A	N/A
Cosmetidae	Eulibitia chacuamarei	Pinzón-Morales, Damron & Pinto-da-Rocha, 2021	2021	Pinzón-Morales et al. 2021	Casanare	5.41606	-71.5989	Llanos	NT0709	Civil Society Nature Reserve (CSNR)	La Palmita
Cosmetidae	Eulibitia clytemnestra	Medrano & Kury, 2017	2017	Medrano and Kury 2017	Santander	6.00759	-73.1489	Magdalena Valley montane forests	NT0136	Flora and Fauna Sanctuary (FFS)	GUANENTÁ-ALTO RÍO FONCE
Cosmetidae	Eulibitia ectroxantha	(Mello-Leitão, 1941)	1941	Medrano et al. 2019	Boyacá	5.99569	-72.907	Magdalena Valley montane forests	NT0136	N/A	N/A
Cosmetidae	Eulibitia ectroxantha	(Mello-Leitão, 1941)	1941	Medrano et al. 2019	Boyacá	6.28333	-72.5	Northern Andean páramo	NT1006	N/A	N/A
Cosmetidae	Eulibitia helena	Medrano & Kury, 2017	2017	Medrano and Kury 2017	Norte de Santander	7.406	-72.836	Cordillera Oriental montane forests	NT0118	Regional Natural Park (RNP)	Sisavita
Cosmetidae	Eulibitia h-inscriptum	Mello-Leitão, 1941	1941	Medrano and Kury 2017	Boyacá	6.28333	-72.5	Northern Andean páramo	NT1006	N/A	N/A
Cosmetidae	Eulibitia h-inscriptum	Mello-Leitão, 1941	1941	Medrano and Kury 2017	Boyacá	6.42194	-72.7261	Magdalena Valley montane forests	NT0136	N/A	N/A
Cosmetidae	Eulibitia h-inscriptum	Mello-Leitão, 1941	1941	Medrano and Kury 2017	Santander	6.55	-73.1333	Magdalena Valley montane forests	NT0136	N/A	N/A
Cosmetidae	Eulibitia leda	Medrano & Kury, 2017	2017	Medrano and Kury 2017	Santander	6.54118	-73.0913	Magdalena Valley montane forests	NT0136	N/A	N/A
Cosmetidae	Eulibitia maculata	Roewer, 1912	1912	Medrano and Kury 2017	Boyacá	4.28385	-74.2154	Northern Andean páramo	NT1006	National Natural Parks (NNP)	SUMAPAZ
Cosmetidae	Eulibitia maculata	Roewer, 1912	1912	Medrano and Kury 2017	Boyacá	5.61	-73.4889	Magdalena Valley montane forests	NT0136	Flora and Fauna Sanctuary (FFS)	IGUAQUE
Cosmetidae	Eulibitia maculata	Roewer, 1912	1912	Medrano and Kury 2017	Cundinamarca	4.44888	-74.2983	Magdalena Valley montane forests	NT0136	N/A	N/A
Cosmetidae	Eulibitia maculata	Roewer, 1912	1912	Medrano and Kury 2017	Cundinamarca	4.52159	-74.0976	Magdalena Valley montane forests	NT0136	N/A	N/A
Cosmetidae	Eulibitia maculata	Roewer, 1912	1912	Medrano and Kury 2017	Cundinamarca	4.52213	-74.105	Magdalena Valley montane forests	NT0136	N/A	N/A
Cosmetidae	Eulibitia maculata	Roewer, 1912	1912	Medrano and Kury 2017	Cundinamarca	4.56319	-74.3155	Magdalena Valley montane forests	NT0136	Regional Integrated Management Districts (RDIM)	Sector Salto del Tequendama y Cerro Manjui
Cosmetidae	Eulibitia maculata	Roewer, 1912	1912	Medrano and Kury 2017	Cundinamarca	4.57504	-74.2971	Magdalena Valley montane forests	NT0136	Regional Integrated Management Districts (RDIM)	Sector Salto del Tequendama y Cerro Manjui
Cosmetidae	Eulibitia maculata	Roewer, 1912	1912	Medrano and Kury 2017	Cundinamarca	4.67138	-74.0389	Magdalena Valley montane forests	NT0136	N/A	N/A
Cosmetidae	Eulibitia maculata	Roewer, 1912	1912	Medrano and Kury 2017	Cundinamarca	4.70714	-74.0075	Magdalena Valley montane forests	NT0136	N/A	N/A
Cosmetidae	Eulibitia maculata	Roewer, 1912	1912	Medrano and Kury 2017	Cundinamarca	4.78387	-73.9024	Magdalena Valley montane forests	NT0136	N/A	N/A
Cosmetidae	Eulibitia maculata	Roewer, 1912	1912	Medrano and Kury 2017	Tolima	?	?	?	?	N/A	N/A
Cosmetidae	Eulibitia pollux	Medrano & Kury, 2017	2017	Medrano and Kury 2017	Boyacá	5.63333	-73.5167	Magdalena Valley montane forests	NT0136	N/A	N/A
Cosmetidae	Eulibitia scalaris	(Sørensen, 1932)	1932	Medrano and Kury 2017	Cundinamarca	4.57937	-74.2168	Magdalena Valley montane forests	NT0136	N/A	N/A
Cosmetidae	Eulibitia scalaris	(Sørensen, 1932)	1932	Medrano and Kury 2017	Cundinamarca	4.60972	-74.0817	Magdalena Valley montane forests	NT0136	N/A	N/A
Cosmetidae	Eulibitia victoriae	(Pinzón-M. & Townsend, 2017)	2017	Kury et al. 2022	Cesar	10.3817	-72.8927	Cordillera Oriental montane forests	NT0118	Regional Natural Park (RNP)	Serrania del Perija
Cosmetidae	Flirtea alpha	(Sørensen, 1932)	1932	Kury 2003	Cundinamarca	4.49083	-74.2594	Magdalena Valley montane forests	NT0136	N/A	N/A
Cosmetidae	Flirtea fusca	(Sørensen, 1932)	1932	Kury 2003	?	?	?	?	?	N/A	N/A
Cosmetidae	Flirtea granulosa	(Simon, 1879)	1879	Kury 2003	Cundinamarca	4.60972	-74.0817	Magdalena Valley montane forests	NT0136	N/A	N/A
Cosmetidae	Flirtea limbata	(Sørensen, 1932)	1932	Kury 2003	?	?	?	?	?	N/A	N/A
Cosmetidae	Flirtea militaris	(Simon, 1879)	1879	Kury 2003	Cundinamarca	4.60972	-74.0817	Magdalena Valley montane forests	NT0136	N/A	N/A
Cosmetidae	Flirtea tuberculata	(Sørensen, 1932)	1932	Kury 2003	?	?	?	?	?	N/A	N/A
Cosmetidae	Flirtea ventricosa	(Simon, 1879)	1879	Kury 2003	Cundinamarca	4.60972	-74.0817	Magdalena Valley montane forests	NT0136	N/A	N/A
Cosmetidae	Libitia bipunctata	Sørensen, 1932	1932	Kury 2003	Cundinamarca	4.53584	-73.7599	Northern Andean páramo	NT1006	National Natural Parks (NNP)	CHINGAZA
Cosmetidae	Libitia bipunctata	Sørensen, 1932	1932	Medrano et al. 2020	Cundinamarca	4.4504	-74.3008	Magdalena Valley montane forests	NT0136	N/A	N/A
Cosmetidae	Libitia bipunctata	Sørensen, 1932	1932	Medrano et al. 2020	Cundinamarca	4.52159	-74.0976	Magdalena Valley montane forests	NT0136	N/A	N/A
Cosmetidae	Libitia bipunctata	Sørensen, 1932	1932	Medrano et al. 2020	Cundinamarca	4.53815	-74.2808	Magdalena Valley montane forests	NT0136	N/A	N/A
Cosmetidae	Libitia bipunctata	Sørensen, 1932	1932	Medrano et al. 2020	Cundinamarca	4.56473	-74.2184	Magdalena Valley montane forests	NT0136	N/A	N/A
Cosmetidae	Libitia bipunctata	Sørensen, 1932	1932	Medrano et al. 2020	Cundinamarca	4.59279	-74.0336	Magdalena Valley montane forests	NT0136	National Protective Forest Reserve (NPFR)	Bosque Oriental de Bogota
Cosmetidae	Libitia bipunctata	Sørensen, 1932	1932	Medrano et al. 2020	Cundinamarca	4.60972	-74.0817	Magdalena Valley montane forests	NT0136	N/A	N/A
Cosmetidae	Libitia bipunctata	Sørensen, 1932	1932	Medrano et al. 2020	Cundinamarca	4.64989	-74.0481	Magdalena Valley montane forests	NT0136	N/A	N/A
Cosmetidae	Libitia bipunctata	Sørensen, 1932	1932	Medrano et al. 2020	Cundinamarca	4.67138	-74.0389	Magdalena Valley montane forests	NT0136	N/A	N/A
Cosmetidae	Libitia bipunctata	Sørensen, 1932	1932	Medrano et al. 2020	Cundinamarca	4.70604	-74.0081	Magdalena Valley montane forests	NT0136	N/A	N/A
Cosmetidae	Libitia bipunctata	Sørensen, 1932	1932	Medrano et al. 2020	Cundinamarca	4.71902	-73.8207	Cordillera Oriental montane forests	NT0118	National Protective Forest Reserve (NPFR)	Rios Blanco y Negro
Cosmetidae	Libitia bipunctata	Sørensen, 1932	1932	Medrano et al. 2020	Cundinamarca	4.76067	-74.1064	Magdalena Valley montane forests	NT0136	N/A	N/A
Cosmetidae	Libitia bipunctata	Sørensen, 1932	1932	Medrano et al. 2020	Cundinamarca	4.79456	-73.909	Magdalena Valley montane forests	NT0136	N/A	N/A
Cosmetidae	Libitia bipunctata	Sørensen, 1932	1932	Medrano et al. 2020	Cundinamarca	5.04245	-74.0362	Magdalena Valley montane forests	NT0136	Regional Protective Forest Reserve (RPFR)	Laguna de Pantano Redondo y el Nacimiento Rio Susagua
Cosmetidae	Libitia cordata	(Gervais, 1844)	1844	Kury 2003	?	?	?	?	?	N/A	N/A
Cosmetidae	Libitia cordata	(Gervais, 1844)	1844	Medrano et al. 2020	Cundinamarca	4.52159	-74.0976	Magdalena Valley montane forests	NT0136	N/A	N/A
Cosmetidae	Libitia cordata	(Gervais, 1844)	1844	Medrano et al. 2020	Cundinamarca	4.57779	-74.0574	Northern Andean páramo	NT1006	National Protective Forest Reserve (NPFR)	Bosque Oriental de Bogota
Cosmetidae	Libitia gandalf	Medrano, Ázara & Kury, 2020	2020	Medrano et al. 2020	Meta	4.47139	-73.6754	Cordillera Oriental montane forests	NT0118	N/A	N/A
Cosmetidae	Libitia iguaque	Medrano, Ázara & Kury, 2020	2020	Medrano et al. 2020	Boyacá	5.6833	-73.45	Northern Andean páramo	NT1006	Flora and Fauna Sanctuary (FFS)	IGUAQUE
Cosmetidae	Libitia iguaque	Medrano, Ázara & Kury, 2020	2020	Medrano et al. 2020	Boyacá	5.69786	-73.4531	Northern Andean páramo	NT1006	Flora and Fauna Sanctuary (FFS)	IGUAQUE
Cosmetidae	Libitia iguaque	Medrano, Ázara & Kury, 2020	2020	Medrano et al. 2020	Boyacá	5.70175	-73.4562	Northern Andean páramo	NT1006	Flora and Fauna Sanctuary (FFS)	IGUAQUE
Cosmetidae	Libitia iguaque	Medrano, Ázara & Kury, 2020	2020	Medrano et al. 2020	Boyacá	?	?	?	?	N/A	N/A
Cosmetidae	Libitia iguaque	Medrano, Ázara & Kury, 2020	2020	Medrano et al. 2020	Boyacá	5.72002	-73.4579	Northern Andean páramo	NT1006	N/A	N/A
Cosmetidae	Metacynorta bella	Roewer, 1963	1963	Kury 2003	Putumayo	-0.0792348	-74.6628	Napo moist forests	NT0142	N/A	N/A
Cosmetidae	Meterginus affinis	Roewer, 1963	1963	Kury 2003	Putumayo	-0.0792348	-74.6628	Napo moist forests	NT0142	N/A	N/A
Cosmetidae	Meterginus flavicinctus	(Gervais, 1842)	1842	Kury 2003	Cundinamarca	4.45	-74.5333	Magdalena Valley dry forests	NT0221	N/A	N/A
Cosmetidae	Meterginus flavicinctus	(Gervais, 1842)	1842	Kury 2003	Cundinamarca	4.60972	-74.0817	Magdalena Valley montane forests	NT0136	N/A	N/A
Cosmetidae	Meterginus flavicinctus	(Gervais, 1842)	1842	Kury 2003	Cundinamarca	5.06667	-74.6	Magdalena Valley dry forests	NT0221	N/A	N/A
Cosmetidae	Meterginus flavicinctus	(Gervais, 1842)	1842	Kury 2003	Cundinamarca	5.2	-74.75	Magdalena Valley dry forests	NT0221	N/A	N/A
Cosmetidae	Meterginus marginellus	(Simon, 1879)	1879	Kury 2003	?	?	?	?	?	N/A	N/A
Cosmetidae	Meterginus marmoratus	(Roewer, 1912)	1912	Kury 2003	Cundinamarca	4.63028	-74.4625	Magdalena Valley montane forests	NT0136	N/A	N/A
Cosmetidae	Meterginus obscurus	(Sørensen, 1932)	1932	Kury 2003	?	?	?	?	?	N/A	N/A
Cosmetidae	Meterginus prosopis	Roewer, 1912	1912	Kury 2003	Cundinamarca	4.60972	-74.0817	Magdalena Valley montane forests	NT0136	N/A	N/A
Cosmetidae	Meterginus prosopis	Roewer, 1912	1912	Kury 2003	Meta	2.98881	-73.9501	Cordillera Oriental montane forests	NT0118	National Natural Parks (NNP)	SIERRA DE LA MACARENA
Cosmetidae	Meterginus prosopis	Roewer, 1912	1912	Kury 2003	Tolima	4.49579	-75.2901	Magdalena Valley montane forests	NT0136	N/A	N/A
Cosmetidae	Meterginus simonis	(With, 1932)	1932	Kury 2003	?	?	?	?	?	N/A	N/A
Cosmetidae	Meterginus togatus	(Sørensen, 1932)	1932	Kury 2003	Cundinamarca	4.60972	-74.0817	Magdalena Valley montane forests	NT0136	N/A	N/A
Cosmetidae	Paecilaema altaspinulatum	Goodnight & Goodnight, 1943	1943	Kury 2003	?	?	?	?	?	N/A	N/A
Cosmetidae	Paecilaema atroluteum	Roewer, 1912	1912	Kury 2003	Atlántico	11.0224	-74.9148	Guajira-Barranquilla xeric scrub	NT1308	N/A	N/A
Cosmetidae	Paecilaema contextum	Roewer, 1928	1928	Kury 2003	?	?	?	?	?	N/A	N/A
Cosmetidae	Paecilaema distinctum	Roewer, 1915	1915	Kury 2003	Atlántico	11.0224	-74.9148	Guajira-Barranquilla xeric scrub	NT1308	N/A	N/A
Cosmetidae	Paraprotus atroluteus	Roewer, 1912	1912	Kury 2003	Atlántico	11.0224	-74.9148	Guajira-Barranquilla xeric scrub	NT1308	N/A	N/A
Cosmetidae	Protus speciosus	(Roewer, 1928)	1928	Medrano et al. 2021	Amazonas	-4.12796	-69.952	Solimões-Japurá moist forests	NT0163	N/A	N/A
Cosmetidae	Rhaucoides nasa	Medrano, García & Kury, 2022	2022	Medrano et al. 2022	Cauca	2.82467	-76.074	Magdalena Valley montane forests	NT0136	N/A	N/A
Cosmetidae	Rhaucoides riveti	Roewer, 1914	1914	Kury 2003	Nariño	0.907778	-77.7908	Northwestern Andean montane forests	NT0145	N/A	N/A
Cosmetidae	Rhaucoides riveti	Roewer, 1914	1914	Medrano et al. 2022	Nariño	0.926584	-77.8317	Northwestern Andean montane forests	NT0145	N/A	N/A
Cosmetidae	Rhaucus florezi	García & Kury, 2017	2017	García and Kury 2017	Boyacá	6.38333	-72.7167	Magdalena Valley montane forests	NT0136	N/A	N/A
Cosmetidae	Rhaucus papilionaceus	(Simon, 1879)	1879	García and Ahumada-C 2018	Boyacá	5.93639	-73.514	Magdalena Valley montane forests	NT0136	N/A	N/A
Cosmetidae	Rhaucus papilionaceus	(Simon, 1879)	1879	García and Ahumada-C 2018	Santander	5.90282	-73.695	Magdalena Valley montane forests	NT0136	N/A	N/A
Cosmetidae	Rhaucus papilionaceus	(Simon, 1879)	1879	García and Ahumada-C 2018	Santander	6.0965	-73.2169	Magdalena Valley montane forests	NT0136	Regional Integrated Management Districts (RDIM)	Paramos de Guantiva y la Rusia
Cosmetidae	Rhaucus papilionaceus	(Simon, 1879)	1879	García and Ahumada-C 2018	Santander	6.1019	-73.4462	Magdalena Valley montane forests	NT0136	N/A	N/A
Cosmetidae	Rhaucus papilionaceus	(Simon, 1879)	1879	García and Ahumada-C 2018	Santander	6.16767	-73.4456	Magdalena Valley montane forests	NT0136	N/A	N/A
Cosmetidae	Rhaucus papilionaceus	(Simon, 1879)	1879	García and Ahumada-C 2018	Santander	6.17333	-73.4262	Magdalena Valley montane forests	NT0136	N/A	N/A
Cosmetidae	Rhaucus papilionaceus	(Simon, 1879)	1879	García and Ahumada-C 2018	Santander	6.80956	-73.2652	Magdalena Valley montane forests	NT0136	Regional Integrated Management Districts (RDIM)	Serrania de los Yariguies
Cosmetidae	Rhaucus papilionaceus	(Simon, 1879)	1879	García and Ahumada-C 2018	Santander	6.81786	-73.2769	Magdalena Valley montane forests	NT0136	Regional Integrated Management Districts (RDIM)	Serrania de los Yariguies
Cosmetidae	Rhaucus papilionaceus	(Simon, 1879)	1879	García and Ahumada-C 2018	Santander	6.91944	-73.4736	Magdalena Valley montane forests	NT0136	Regional Integrated Management Districts (RDIM)	Serrania de los Yariguies
Cosmetidae	Rhaucus papilionaceus	(Simon, 1879)	1879	García and Ahumada-C 2018	Santander	6.98123	-73.0253	Magdalena Valley montane forests	NT0136	N/A	N/A
Cosmetidae	Rhaucus quinquelineatus	Simon, 1879	1879	García and Kury 2017	Boyacá	5.70175	-73.4562	Northern Andean páramo	NT1006	N/A	N/A
Cosmetidae	Rhaucus quinquelineatus	Simon, 1879	1879	García and Kury 2017	Cundinamarca	4.41667	-74.1167	Magdalena Valley montane forests	NT0136	N/A	N/A
Cosmetidae	Rhaucus quinquelineatus	Simon, 1879	1879	García and Kury 2017	Cundinamarca	4.49936	-74.2783	Magdalena Valley montane forests	NT0136	N/A	N/A
Cosmetidae	Rhaucus quinquelineatus	Simon, 1879	1879	García and Kury 2017	Cundinamarca	4.51667	-74.0833	Magdalena Valley montane forests	NT0136	N/A	N/A
Cosmetidae	Rhaucus quinquelineatus	Simon, 1879	1879	García and Kury 2017	Cundinamarca	4.56667	74.05	Northern Andean páramo	NT1006	National Protective Forest Reserve (NPFR)	Bosque Oriental de Bogota
Cosmetidae	Rhaucus quinquelineatus	Simon, 1879	1879	García and Kury 2017	Cundinamarca	4.63333	-73.9	Cordillera Oriental montane forests	NT0118	N/A	N/A
Cosmetidae	Rhaucus quinquelineatus	Simon, 1879	1879	García and Kury 2017	Cundinamarca	4.7	-74	Magdalena Valley montane forests	NT0136	N/A	N/A
Cosmetidae	Rhaucus quinquelineatus	Simon, 1879	1879	García and Kury 2017	Cundinamarca	4.78333	-73.9	Magdalena Valley montane forests	NT0136	N/A	N/A
Cosmetidae	Rhaucus quinquelineatus	Simon, 1879	1879	García and Kury 2017	Cundinamarca	4.84799	-73.868	Magdalena Valley montane forests	NT0136	N/A	N/A
Cosmetidae	Rhaucus quinquelineatus	Simon, 1879	1879	García and Kury 2017	Cundinamarca	4.8725	-73.887	Magdalena Valley montane forests	NT0136	N/A	N/A
Cosmetidae	Rhaucus quinquelineatus	Simon, 1879	1879	García and Kury 2017	Cundinamarca	5.03333	-74.0333	Magdalena Valley montane forests	NT0136	Regional Integrated Management Districts (RDIM)	Paramo de Guerrero
Cosmetidae	Rhaucus robustus	(Mello-Leitão, 1941)	1941	García and Kury 2017	Boyacá	6.28333	-72.5	Northern Andean páramo	NT1006	N/A	N/A
Cosmetidae	Rhaucus robustus	(Mello-Leitão, 1941)	1941	García and Kury 2017	Boyacá	6.38333	-72.7167	Magdalena Valley montane forests	NT0136	N/A	N/A
Cosmetidae	Rhaucus robustus	(Mello-Leitão, 1941)	1941	García and Kury 2017	Santander	6.31667	-72.55	Magdalena Valley montane forests	NT0136	N/A	N/A
Cosmetidae	Rhaucus robustus	(Mello-Leitão, 1941)	1941	García and Kury 2017	Santander	6.61667	-72.6167	Magdalena Valley montane forests	NT0136	N/A	N/A
Cosmetidae	Rhaucus serripes	(Simon, 1879)	1879	García and Kury 2017	Boyacá	5.68333	-73.45	Northern Andean páramo	NT1006	N/A	N/A
Cosmetidae	Rhaucus serripes	(Simon, 1879)	1879	García and Kury 2017	Boyacá	5.73333	-73.4833	Magdalena Valley montane forests	NT0136	N/A	N/A
Cosmetidae	Rhaucus serripes	(Simon, 1879)	1879	García and Kury 2017	Cundinamarca	4.43333	-74.2833	Magdalena Valley montane forests	NT0136	N/A	N/A
Cosmetidae	Rhaucus serripes	(Simon, 1879)	1879	García and Kury 2017	Cundinamarca	4.53333	-74.2667	Magdalena Valley montane forests	NT0136	N/A	N/A
Cosmetidae	Rhaucus serripes	(Simon, 1879)	1879	García and Kury 2017	Cundinamarca	4.58333	-74.3	Magdalena Valley montane forests	NT0136	Regional Integrated Management Districts (RDIM)	Sector Salto del Tequendama y Cerro Manjui
Cosmetidae	Rhaucus serripes	(Simon, 1879)	1879	García and Kury 2017	Cundinamarca	4.63028	-74.4625	Magdalena Valley montane forests	NT0136	N/A	N/A
Cosmetidae	Rhaucus serripes	(Simon, 1879)	1879	García and Kury 2017	Cundinamarca	4.70604	-74.0081	Magdalena Valley montane forests	NT0136	N/A	N/A
Cosmetidae	Rhaucus serripes	(Simon, 1879)	1879	García and Kury 2017	Cundinamarca	4.91667	-74.2	Magdalena Valley montane forests	NT0136	N/A	N/A
Cosmetidae	Rhaucus serripes	(Simon, 1879)	1879	García and Kury 2017	Cundinamarca	5.01667	-73.7833	Magdalena Valley montane forests	NT0136	N/A	N/A
Cosmetidae	Rhaucus serripes	(Simon, 1879)	1879	García and Kury 2017	Cundinamarca	5.03333	-74.2	Magdalena Valley montane forests	NT0136	N/A	N/A
Cosmetidae	Rhaucus serripes	(Simon, 1879)	1879	García and Kury 2017	Cundinamarca	5.03333	-74.0333	Magdalena Valley montane forests	NT0136	N/A	N/A
Cosmetidae	Rhaucus serripes	(Simon, 1879)	1879	García and Kury 2017	Cundinamarca	5.14199	-73.9623	Magdalena Valley montane forests	NT0136	Regional Integrated Management Districts (RDIM)	Paramo de Guargua y Laguna Verde
Cosmetidae	Rhaucus serripes	(Simon, 1879)	1879	García and Kury 2017	Cundinamarca	5.16667	-73.55	Cordillera Oriental montane forests	NT0118	N/A	N/A
Cosmetidae	Rhaucus vulneratus	Simon, 1879	1879	García and Kury 2017	Boyacá	5.56899	-73.1868	Magdalena Valley montane forests	NT0136	N/A	N/A
Cosmetidae	Rhaucus vulneratus	Simon, 1879	1879	García and Kury 2017	Cundinamarca	4.28333	-74.2	Northern Andean páramo	NT1006	National Natural Parks (NNP)	SUMAPAZ
Cosmetidae	Rhaucus vulneratus	Simon, 1879	1879	García and Kury 2017	Cundinamarca	4.36667	-74.1667	Magdalena Valley montane forests	NT0136	N/A	N/A
Cosmetidae	Rhaucus vulneratus	Simon, 1879	1879	García and Kury 2017	Cundinamarca	4.41667	-74.1167	Magdalena Valley montane forests	NT0136	N/A	N/A
Cosmetidae	Rhaucus vulneratus	Simon, 1879	1879	García and Kury 2017	Cundinamarca	4.56319	-74.3155	Magdalena Valley montane forests	NT0136	N/A	N/A
Cosmetidae	Rhaucus vulneratus	Simon, 1879	1879	García and Kury 2017	Cundinamarca	4.56667	-74.0167	Northern Andean páramo	NT1006	National Protective Forest Reserve (NPFR)	Bosque Oriental de Bogota
Cosmetidae	Rhaucus vulneratus	Simon, 1879	1879	García and Kury 2017	Cundinamarca	4.59687	-74.3278	Magdalena Valley montane forests	NT0136	N/A	N/A
Cosmetidae	Rhaucus vulneratus	Simon, 1879	1879	García and Kury 2017	Cundinamarca	4.66667	-74.2333	Magdalena Valley montane forests	NT0136	N/A	N/A
Cosmetidae	Rhaucus vulneratus	Simon, 1879	1879	García and Kury 2017	Cundinamarca	4.68065	-74.2494	Magdalena Valley montane forests	NT0136	N/A	N/A
Cosmetidae	Rhaucus vulneratus	Simon, 1879	1879	García and Kury 2017	Cundinamarca	4.7	-74	Magdalena Valley montane forests	NT0136	N/A	N/A
Cosmetidae	Rhaucus vulneratus	Simon, 1879	1879	García and Kury 2017	Cundinamarca	5.01667	-74.1667	Magdalena Valley montane forests	NT0136	Regional Integrated Management Districts (RDIM)	Rio Subachoque y Pantano de Arce
Cosmetidae	Rhaucus vulneratus	Simon, 1879	1879	García and Kury 2017	Cundinamarca	5.03333	-74.0333	Magdalena Valley montane forests	NT0136	N/A	N/A
Cosmetidae	Sibambea cincta	(Perty, 1833)	1833	Medrano et al. 2021	Amazonas	-1.21628	-70.9559	Purus varzeá	NT0156	N/A	N/A
Cosmetidae	Sibambea cincta	(Perty, 1833)	1833	Medrano et al. 2021	Amazonas	-4.11842	-69.9535	Solimões-Japurá moist forests	NT0163	N/A	N/A
Cosmetidae	Sibambea cincta	(Perty, 1833)	1833	Medrano et al. 2021	Amazonas	-4.12264	-69.9493	Solimões-Japurá moist forests	NT0163	N/A	N/A
Cosmetidae	Sibambea cincta	(Perty, 1833)	1833	Medrano et al. 2021	Amazonas	-4.18056	-70.25	Iquitos varzeá	NT0128	N/A	N/A
Cosmetidae	Sibambea cincta	(Perty, 1833)	1833	Medrano et al. 2021	Vaupés	-1.06667	-69.5167	Caqueta moist forests	NT0107	National Natural Parks (NNP)	YAIGOJE APAPORIS
Cosmetidae	Taito medinae	Kury & Barros, 2014	2014	Kury and Barros 2014	Amazonas	-4.00583	-69.8986	Solimões-Japurá moist forests	NT0163	N/A	N/A
Cosmetidae	Taito insperatus	(Soares, 1970)	1970	Kury and Barros 2014	Amazonas	-4.21636	-69.9367	Purus varzeá	NT0156	N/A	N/A
Cosmetidae	Taito oblongatus	(Roewer, 1928)	1928	Kury and Barros 2014	Meta	3.38417	-74.0453	Cordillera Oriental montane forests	NT0118	N/A	N/A
Cosmetidae	Zaraxolia devians	(Sørensen, 1932)	1932	Kury 2003	?	?	?	?	?	N/A	N/A
Cranaidae	Allocranaus columbianus	Roewer, 1915	1915	Kury 2003	Quindío	4.47564	-75.554	Magdalena Valley montane forests	NT0136	Regional Integrated Management Districts (RDIM)	De la Cuenca Alta del Rio Quindio de Salento
Cranaidae	Allocranaus columbianus	Roewer, 1915	1915	Kury 2003	Cundinamarca	4.59687	-74.3278	Magdalena Valley montane forests	NT0136	N/A	N/A
Cranaidae	Cranaus albipustulatus	Roewer, 1943	1943	Kury 2003	La Guajira	11.5531	-72.8703	Guajira-Barranquilla xeric scrub	NT1308	Regional Integrated Management Districts (RDIM)	Delta del Rio Rancheria
Cranaidae	Cranaus chlorogaster	(Gervais, 1844)	1844	Kury 2003	?	?	?	?	?	N/A	N/A
Cranaidae	Cranaus cinnamomeus	(Gervais, 1844)	1844	Kury 2003	?	?	?	?	?	N/A	N/A
Cranaidae	Deriacrus simoni	Roewer, 1932	1932	Kury 2003	Cundinamarca	4.60972	-74.0817	Magdalena Valley montane forests	NT0136	N/A	N/A
Cranaidae	Holocranaus calcar	(Roewer, 1912)	1912	Kury 2003	Antioquia	5.83333	-75.8333	Cauca Valley montane forests	NT0109	N/A	N/A
Cranaidae	Holocranaus calcar	(Roewer, 1912)	1912	Kury 2003	Antioquia	6.27987	-75.5225	Magdalena Valley montane forests	NT0136	National Protective Forest Reserve (NPFR)	Rio Nare
Cranaidae	Holocranaus calcar	(Roewer, 1912)	1912	Kury 2003	Antioquia	5.96667	-75.9333	Cauca Valley montane forests	NT0109	N/A	N/A
Cranaidae	Holocranaus calcar	(Roewer, 1912)	1912	Kury 2003	Cundinamarca	5.0729	-74.5879	Magdalena Valley montane forests	NT0136	N/A	N/A
Cranaidae	Holocranaus calus	(Goodnight & Goodnight, 1944)	1944	Kury 2003	Valle del Cauca	3.43618	-76.5737	Cauca Valley montane forests	NT0109	National Protective Forest Reserve (NPFR)	Cuenca Alta del Rio Cali
Cranaidae	Holocranaus longipes	Roewer, 1913	1913	Kury 2003	Valle del Cauca	3.41206	-76.5978	Cauca Valley montane forests	NT0109	National Protective Forest Reserve (NPFR)	Rio Melendez
Cranaidae	Holocranaus pectinitibialis	(Roewer, 1914)	1914	Kury 2003	Tolima	4.55421	-75.3216	Magdalena Valley montane forests	NT0136	N/A	N/A
Cranaidae	Holocranaus pectinitibialis	(Roewer, 1914)	1914	Kury 2003	Tolima	4.61417	-75.329	Magdalena Valley montane forests	NT0136	N/A	N/A
Cranaidae	Holocranaus simplex	Roewer, 1913	1913	Kury 2003	?	?	?	?	?	N/A	N/A
Cranaidae	Homocranaus tetracalcar	Roewer, 1915	1915	Kury 2003	Quindío	4.47564	-75.554	Magdalena Valley montane forests	NT0136	N/A	N/A
Cranaidae	Isocranaus gorgonae	Hirst, 1926	1926	Kury 2003	Nariño	2.97218	-78.1824	Chocó-Darién moist forests	NT0115	N/A	N/A
Cranaidae	Isocranaus obscurus	Roewer, 1915	1915	Kury 2003	Meta	4.12852	-73.6691	Apure-Villavicencio dry forests	NT0201	N/A	N/A
Cranaidae	Megacranaus areolatus	Roewer, 1932	1932	Kury 2003	Tolima	?	?	?	?	N/A	N/A
Cranaidae	Megacranaus pygoplus	Roewer, 1913	1913	Kury 2003	Antioquia	6.06376	-75.5788	Northern Andean páramo	NT1006	Regional Integrated Management Districts (RDIM)	San Miguel
Cranaidae	Metacranaus tricalcaris	Roewer, 1913	1913	Kury 2003	Antioquia	5.96667	-75.9333	Cauca Valley montane forests	NT0109	N/A	N/A
Cranaidae	Neocranaus albiconspersus	Roewer, 1913	1913	Kury 2003	?	?	?	?	?	N/A	N/A
Cranaidae	Neocranaus armatissimus	(Mello-Leitão, 1941)	1941	Kury 2003	Nariño	0.50514	-76.4957	Napo moist forests	NT0142	N/A	N/A
Cranaidae	Panalus robustus	Goodnight & Goodnight, 1947	1947	Kury 2003	Cauca	3.47174	-76.55	Cauca Valley montane forests	NT0109	N/A	N/A
Cranaidae	Paracranaus crassipalpis	Roewer, 1913	1913	Kury 2003	Atlántico	11.0224	-74.9148	Guajira-Barranquilla xeric scrub	NT1308	N/A	N/A
Cranaidae	Peripa simplex	Roewer, 1932	1932	Kury 2003	Cundinamarca	4.60972	-74.0817	Magdalena Valley montane forests	NT0136	N/A	N/A
Cranaidae	Phalangodus anacosmetus	Gervais, 1842	1842	Villarreal and García 2016	Cundinamarca	4.59687	-74.3278	Magdalena Valley montane forests	NT0136	N/A	N/A
Cranaidae	Phalangodus anacosmetus	Gervais, 1842	1842	Villarreal and García 2016	Cundinamarca	4.6767	-74.4214	Magdalena Valley montane forests	NT0136	N/A	N/A
Cranaidae	Phalangodus anacosmetus	Gervais, 1842	1842	Villarreal and García 2016	Cundinamarca	4.69322	-74.3975	Magdalena Valley montane forests	NT0136	N/A	N/A
Cranaidae	Phalangodus anacosmetus	Gervais, 1842	1842	Villarreal and García 2016	Cundinamarca	4.96601	-74.4291	Magdalena Valley montane forests	NT0136	N/A	N/A
Cranaidae	Phalangodus briareos	Villarreal & García, 2016	2016	Villarreal and García 2016	Santander	6.79825	-73.2572	Magdalena Valley montane forests	NT0136	Regional Integrated Management Districts (RDIM)	Serrania de los Yariguies
Cranaidae	Phalangodus briareos	Villarreal & García, 2016	2016	Villarreal and García 2016	Santander	6.80577	-73.2677	Magdalena Valley montane forests	NT0136	Regional Integrated Management Districts (RDIM)	Serrania de los Yariguies
Cranaidae	Phalangodus briareos	Villarreal & García, 2016	2016	Villarreal and García 2016	Santander	?	?	?	?	N/A	N/A
Cranaidae	Phalangodus chie	Villarreal, Ahumada-C & Delgado-Santa	2023	-	Cundinamarca	4.59687	-74.3278	Magdalena Valley montane forests	NT0136	N/A	N/A
Cranaidae	Phalangodus cottus	Villarreal & García, 2016	2016	Villarreal and García 2016	Meta	4.142	-73.6266	Apure-Villavicencio dry forests	NT0201	N/A	N/A
Cranaidae	Phalangodus gyes	Villarreal & García, 2016	2016	Villarreal and García 2016	Tolima	4.40667	-75.2144	Magdalena Valley montane forests	NT0136	N/A	N/A
Cranaidae	Phalangodus kuryi	Villarreal & García, 2016	2016	Villarreal and García 2016	Magdalena	11.1421	-74.1062	Guajira-Barranquilla xeric scrub	NT1308	N/A	N/A
Cranaidae	Phalangodus kuryi	Villarreal & García, 2016	2016	Villarreal and García 2016	Magdalena	11.1534	-74.1165	Guajira-Barranquilla xeric scrub	NT1308	N/A	N/A
Cranaidae	Phareicranaus albigranulatus	Roewer, 1913	1913	Kury 2003	Tolima	5.20625	-74.7258	Magdalena Valley dry forests	NT0221	N/A	N/A
Cranaidae	Phareicranaus albigyratus	Roewer, 1932	1932	Kury 2003	Cundinamarca	4.60972	-74.0817	Magdalena Valley montane forests	NT0136	N/A	N/A
Cranaidae	Phareicranaus angelicus	(Roewer, 1963)	1963	Kury 2003	Meta	2.98881	-73.9501	Cordillera Oriental montane forests	NT0118	National Natural Parks (NNP)	SIERRA DE LA MACARENA
Cranaidae	Phareicranaus spinulatus	(Goodnight & Goodnight, 1943)	1943	Kury 2003	?	?	?	?	?	N/A	N/A
Cranaidae	Sibundoxia scripta	Roewer, 1963	1963	Kury 2003	Putumayo	1.22978	-76.899	Eastern Cordillera real montane forests	NT0121	N/A	N/A
Cranaidae	Stygnicranaus alessandroi	Orrico & Kury, 2009	2009	Orrico and Kury 2009	Valle del Cauca	3.43618	-76.5737	Cauca Valley montane forests	NT0109	N/A	N/A
Cranaidae	Stygnicranaus poncedeleoni	Orrico & Kury, 2009	2009	Orrico and Kury 2009	Valle del Cauca	3.65345	-76.7033	Northwestern Andean montane forests	NT0145	N/A	N/A
Cranaidae	Tetracranaus zilchi	Roewer, 1963	1963	Kury 2003	Cundinamarca	4.60972	-74.0817	Magdalena Valley montane forests	NT0136	N/A	N/A
Cranaidae	Tetracranaus zilchi	Roewer, 1963	1963	Kury 2003	Nariño	0.907778	-77.7908	Northwestern Andean montane forests	NT0145	N/A	N/A
Cranaidae	Ventrifurca albipustulata	Roewer, 1913	1913	Kury 2003	Antioquia	5.96667	-75.9333	Cauca Valley montane forests	NT0109	N/A	N/A
Cranaidae	Ventrifurca caffeinica	Villarreal, Kury & Pinto-da-Rocha, 2015	2015	Villarreal and García 2021	Quindío	4.68038	-75.6708	Cauca Valley montane forests	NT0109	N/A	N/A
Cranaidae	Ventrifurca caffeinica	Villarreal, Kury & Pinto-da-Rocha, 2015	2015	Villarreal and García 2021	Quindío	4.68055	-75.6714	Cauca Valley montane forests	NT0109	N/A	N/A
Cranaidae	Ventrifurca dybasi	(Goodnight and Goodnight, 1947)	1947	Villarreal and García 2021	Valle del Cauca	3.41206	-76.5978	Cauca Valley montane forests	NT0109	N/A	N/A
Cranaidae	Ventrifurca phallaina	Villarreal, Ahumada-C & Delgado-Santa	2023	-	Valle del Cauca	3.83753	-77.2436	Chocó-Darién moist forests	NT0115	N/A	N/A
Cranaidae	Ventrisudis mira	Roewer, 1963	1963	Kury 2003	Cauca	1.73302	-77.113	Patía Valley dry forests	NT0225	N/A	N/A
Cranaidae	Ventrisudis mira	Roewer, 1963	1963	Kury 2003	Huila	2.025	-75.7564	Magdalena Valley dry forests	NT0221	N/A	N/A
Fissiphalliidae	Fissiphallius spinulatus	Martens, 1988	1988	Kury 2003	Cundinamarca	3.77454	-74.4071	Northern Andean páramo	NT1006	National Natural Parks (NNP)	SUMAPAZ
Fissiphalliidae	Fissiphallius sturmi	Martens, 1988	1988	Kury 2003	Cundinamarca	4.60465	-74.053	Magdalena Valley montane forests	NT0136	National Protective Forest Reserve (NPFR)	Bosque Oriental de Bogota
Fissiphalliidae	Fissiphallius sympatricus	Martens, 1988	1988	Kury 2003	Cundinamarca	4.60465	-74.053	Magdalena Valley montane forests	NT0136	National Protective Forest Reserve (NPFR)	Bosque Oriental de Bogota
Ampycidae	Ampycella fortunata	Villarreal, Ahumada-C & Delgado-Santa	2023	-	Valle del Cauca	3.83753	-77.2436	Chocó-Darién moist forests	NT0115	N/A	N/A
Ampycidae	Ampycus telifer	(Butler, 1873)	1873	García 2014	Amazonas	-3.99555	-69.9287	Solimões-Japurá moist forests	NT0163	N/A	N/A
Ampycidae	Licornus tama	Villarreal & Kury, 2012	2012	García 2014	Meta	3.87733	-73.7079	Apure-Villavicencio dry forests	NT0201	N/A	N/A
Ampycidae	Licornus tama	Villarreal & Kury, 2012	2012	García 2014	Meta	4.07487	-73.5835	Apure-Villavicencio dry forests	NT0201	N/A	N/A
Ampycidae	Licornus tama	Villarreal & Kury, 2012	2012	García 2014	Meta	4.23267	-73.6425	Apure-Villavicencio dry forests	NT0201	N/A	N/A
Ampycidae	Thaumatocranaus magnificus	Hara, Bragagnolo & Pinto-da-Rocha, 2017	2017	Hara, Bragagnolo & Pinto-da-Rocha, 2017	Amazonas	-0.590358	-72.3779	Caqueta moist forests	NT0107	N/A	N/A
Ampycidae	Thaumatocranaus splendidus	Hara, Bragagnolo & Pinto-da-Rocha, 2017	2017	Hara, Bragagnolo & Pinto-da-Rocha, 2017	Amazonas	-2.89677	-69.7408	Solimões-Japurá moist forests	NT0163	N/A	N/A
Icaleptidae	Icaleptes malkini	Kury & Pérez, 2002	2002	Kury 2003	Cesar	10.5667	-73.6	Santa Marta montane forests	NT0159	N/A	N/A
Incertae sedis	Cleombrotus minutus	Sørensen, 1932	1932	Kury 2003	Cesar	?	?	?	?	N/A	N/A
Incertae sedis	Hevelia crucis	García & Ahumada-C, 2023	2023	García & Ahumada-C, 2023	Bolívar	9.8937	-75.2418	Magdalena-Urabá moist forests	NT0137	N/A	N/A
Nomoclastidae	Paraphalangodus synacanthus	Roewer, 1915	1915	Kury 2003	Tolima	4.2614	-75.4502	Magdalena Valley montane forests	NT0136	N/A	N/A
Incertae sedis	Philacarus samoides	Sørensen, 1932	1932	Kury 2003	?	?	?	?	?	N/A	N/A
Kimulidae	Usatama infumatus	Kury, García & Medrano, 2019	2019	Kury et al. 2019	Cundinamarca	4.14552	-74.1492	Cordillera Oriental montane forests	NT0118	N/A	N/A
Manaosbiidae	Camelianus fuhrmanni	Roewer, 1912	1912	Kury 2003	Antioquia	5.91667	-76.0833	Cauca Valley montane forests	NT0109	Regional Integrated Management Districts (RDIM)	Cuenca Alta del Rio Atrato
Manaosbiidae	Camelianus fuhrmanni	Roewer, 1912	1912	Kury 2003	Antioquia	5.96667	-75.9333	Cauca Valley montane forests	NT0109	N/A	N/A
Manaosbiidae	Camelianus fuhrmanni	Roewer, 1912	1912	Kury 2003	Cundinamarca	4.45	-74.5333	Magdalena Valley montane forests	NT0136	N/A	N/A
Manaosbiidae	Cucutacola nigra	Mello-Leitão, 1940	1940	Kury 2003	Norte de Santander	7.87577	-72.5556	Catatumbo moist forests	NT0108	N/A	N/A
Manaosbiidae	Gonogotus areolatus	Roewer, 1943	1943	Kury 2003	Cundinamarca	4.60972	-74.0817	Magdalena Valley montane forests	NT0136	N/A	N/A
Manaosbiidae	Rhopalocranaus apiculatus	Roewer, 1932	1932	Kury 2003	?	?	?	?	?	N/A	N/A
Manaosbiidae	Rhopalocranaus atroluteus	Roewer, 1913	1913	Kury 2003	Tolima	5.20368	-74.7696	Magdalena Valley montane forests	NT0136	N/A	N/A
Manaosbiidae	Rhopalocranaus columbianus	(Roewer, 1963)	1963	Villarreal and García 2021	Cauca	1.73302	-77.113	Patía Valley dry forests	NT0225	N/A	N/A
Manaosbiidae	Rhopalocranaus ypsilon	Roewer, 1913	1913	Kury 2003	Tolima	5.20368	-74.7696	Magdalena Valley montane forests	NT0136	N/A	N/A
Manaosbiidae	Semostrus tarsalis	Roewer, 1943	1943	Kury 2003	Cundinamarca	4.60972	-74.0817	Magdalena Valley montane forests	NT0136	N/A	N/A
Nomoclastidae	Callcosma barasana	Pinto-da-Rocha & Bragagnolo, 2017	2017	Pinto-da-Rocha and Bragagnolo 2017	Vaupés	-0.563421	-69.6373	Caqueta moist forests	NT0107	N/A	N/A
Nomoclastidae	Callcosma gracillima	Roewer, 1932	1932	Pinto-da-Rocha and Bragagnolo 2017	Amazonas	-4.20676	-69.92	Solimões-Japurá moist forests	NT0163	N/A	N/A
Nomoclastidae	Nomoclastes quasimodo	Pinto-da-Rocha, 1997	1997	Kury 2003	Cundinamarca	4.33333	-74.8667	Magdalena Valley montane forests	NT0136	N/A	N/A
Nomoclastidae	Nomoclastes taedifer	Sørensen, 1932	1932	Kury 2003	?	?	?	?	?	N/A	N/A
Nomoclastidae	Quindina bella	Roewer, 1915	1915	Kury 2003	Quindío	4.47564	-75.554	Magdalena Valley montane forests	NT0136	Regional Integrated Management Districts (RDIM)	De la Cuenca Alta del Rio Quindio de Salento
Nomoclastidae	Quindina bella	Roewer, 1915	1915	Kury 2003	Tolima	4.40667	-75.2144	Magdalena Valley montane forests	NT0136	N/A	N/A
Nomoclastidae	Quindina discolor	Pinzón & Pinto-da-Rocha, 2020	2020	Pinzón and Pinto-da-Rocha 2020	Magdalena	10.8951	-73.9996	Santa Marta montane forests	NT0159	N/A	N/A
Nomoclastidae	Quindina hermesi	Pinzón & Pinto-da-Rocha, 2020	2020	Pinzón and Pinto-da-Rocha 2020	Atlántico	10.7674	-75.0128	Guajira-Barranquilla xeric scrub	NT1308	N/A	N/A
Nomoclastidae	Quindina hermesi	Pinzón & Pinto-da-Rocha, 2020	2020	Pinzón and Pinto-da-Rocha 2020	Bolívar	9.84986	-75.1669	Magdalena-Urabá moist forests	NT0137	N/A	N/A
Nomoclastidae	Quindina marginata	(Roewer, 1963)	1963	Pinto-da-Rocha and Bragagnolo 2017	Huila	2.025	-75.7564	Magdalena Valley montane forests	NT0136	N/A	N/A
Stygnidae	Eutimesius ephippiatus	(Roewer, 1915)	1915	Kury 2003	Quindío	4.47564	-75.554	Magdalena Valley montane forests	NT0136	Regional Integrated Management Districts (RDIM)	De la Cuenca Alta del Rio Quindio de Salento
Stygnidae	Eutimesius ornatus	(Roewer, 1943)	1943	Kury 2003	Cundinamarca	4.60972	-74.0817	Magdalena Valley montane forests	NT0136	N/A	N/A
Stygnidae	Eutimesius simoni	Roewer, 1913	1913	Kury 2003	Putumayo	0.480068	-76.4998	Napo moist forests	NT0142	N/A	N/A
Stygnidae	Fortia jedi	Villarreal, Kury & Colmenares, 2022	2022	Villarreal et al. 2022	Magdalena	10.9033	-74.0484	Santa Marta montane forests	NT0159	N/A	N/A
Stygnidae	Fortia sith	Villarreal, Kury & Colmenares, 2022	2022	Villarreal et al. 2022	Magdalena	10.9033	-74.0484	Santa Marta montane forests	NT0159	N/A	N/A
Stygnidae	Jabbastygnus huttorum	Kury & Villarreal, 2015	2015	Kury and Villarreal 2015	Boyacá	5.64225	-73.483	Magdalena Valley montane forests	NT0136	N/A	N/A
Stygnidae	Jabbastygnus huttorum	Kury & Villarreal, 2015	2015	Kury and Villarreal 2015	Boyacá	5.63333	-73.4833	Magdalena Valley montane forests	NT0136	Flora and Fauna Sanctuary (FFS)	IGUAQUE
Stygnidae	Metaphareus albimanus	Roewer, 1912	1912	Kury 2003	Tolima	5.1	-75.1333	Magdalena Valley montane forests	NT0136	N/A	N/A
Stygnidae	Niceforoielus assimilis	Mello-Leitão, 1941	1941	Kury 2003	Norte de Santander	7.9	-72.5167	Catatumbo moist forests	NT0108	N/A	N/A
Stygnidae	Obidosus carnaval	(Villarreal-Manzanilla & Pinto-da-Rocha, 2006)	2006	Villarreal-Manzanilla Pinto-da-Rocha 2006	Amazonas	-4.18682	-69.9314	Solimões-Japurá moist forests	NT0163	N/A	N/A
Stygnidae	Phareus antrophilus	Villarreal & Rodríguez, 2006	2006	Villarreal and Rodriguez 2006	Santander	5.94806	-73.3414	Magdalena Valley montane forests	NT0136	N/A	N/A
Stygnidae	Phareus raptator	(Gervais, 1844)	1844	Kury 2003	Cundinamarca	4.56667	-74.0333	Northern Andean páramo	NT1006	National Protective Forest Reserve (NPFR)	Bosque Oriental de Bogota
Stygnidae	Phareus raptator	(Gervais, 1844)	1844	Kury 2003	Cundinamarca	4.6	-74.0833	Magdalena Valley montane forests	NT0136	N/A	N/A
Stygnidae	Phareus raptator	(Gervais, 1844)	1844	Kury 2003	Cundinamarca	4.60972	-74.0817	Magdalena Valley montane forests	NT0136	N/A	N/A
Stygnidae	Phareus raptator	(Gervais, 1844)	1844	Kury 2003	Cundinamarca	4.61153	-74.0549	Magdalena Valley montane forests	NT0136	National Protective Forest Reserve (NPFR)	Bosque Oriental de Bogota
Stygnidae	Phareus raptator	(Gervais, 1844)	1844	Villarreal and Rodriguez 2006	Cundinamarca	3.07	-74.2122	Cordillera Oriental montane forests	NT0118	N/A	N/A
Stygnidae	Phareus raptator	(Gervais, 1844)	1844	Villarreal and Rodriguez 2006	Cundinamarca	4.71902	-73.8207	Cordillera Oriental montane forests	NT0118	National Protective Forest Reserve (NPFR)	Rios Blanco y Negro
Stygnidae	Phareus raptator	(Gervais, 1844)	1844	Villarreal and Rodriguez 2006	Cundinamarca	4.84927	-73.8752	Magdalena Valley montane forests	NT0136	N/A	N/A
Stygnidae	Stygnus gertschi	(Roewer, 1963)	1963	Kury 2003	Cauca	1.73302	-77.113	Patía Valley dry forests	NT0225	N/A	N/A
Stygnidae	Stygnus pectinipes	(Roewer, 1943)	1943	Kury 2003	Putumayo	-0.0792348	-74.6628	Napo moist forests	NT0142	N/A	N/A
Stygnidae	Stygnus simplex	(Roewer, 1913)	1913	Kury 2003	Putumayo	-0.0792348	-74.6628	Napo moist forests	NT0142	N/A	N/A
Stygnidae	Timesius vesicularis	(Gervais, 1844)	1844	Kury 2003	?	?	?	?	?	N/A	N/A
Stygnommatidae	Stygnomma fuhrmanni	Roewer, 1912	1912	Kury 2003	Antioquia	5.96667	-75.9333	Cauca Valley montane forests	NT0109	N/A	N/A
Zalmoxidae	Minuides oedipus	Roewer, 1963	1963	Kury 2003	Huila	2.025	-75.7564	Magdalena Valley dry forests	NT0221	N/A	N/A
Zalmoxidae	Stygnoleptes analis	Banks, 1913	1913	Flórez and Sánchez 1995, Kury 2003	?	?	?	?	?	N/A	N/A
Zalmoxidae	Stygnoleptes crassus	(Sørensen, 1932)	1932	Kury 2003	?	?	?	?	?	N/A	N/A
Zalmoxidae	Timoleon crassipes	Sørensen, 1932	1932	Kury 2003	?	?	?	?	?	N/A	N/A
